# Supplementary material for: Modifiable and unmodifiable factors associated with slow flow following rotational atherectomy
Source: PLoS One. 2021 Apr 26;16(4):e0250757. doi: 10.1371/journal.pone.0250757 (PMC8075266; doi:10.1371/journal.pone.0250757)
Supplement: S1 Dataset — (XLSX) [file pone.0250757.s001.xlsx]

## Sheet: Final database_n=513_for PLOS O
PLOS One study number	Age	Male1__Female0	Slow_flow_just_after_rota_1	Height	BW	HTN	DM	DL	Current smoker	Creatinine at admission	CRF_cr 2 over	CRFonHD	Statintreatment	ACE_ARB	Beta_Blocker	Targetlesion	LM_LAD1__LCX2__RCA3	RotatoRCAos	RotatoLMos	RotatoLADos	RotatoLCXos	GuidecathesizeFr	Finalprocedure	Reference diameter (mm)	Lesion length (mm)	CTO	Culprit lesion in ACS	IABP during RA	Initial burr size	Final burr size	Number of burr size	Used Rotawire floppy or qsupport	FloppyOnly1_SupportOnly2_FloppyAndSupport3	Start_with_Floppy	Use_Floppy_Only_1	Total run time	Mean rotational speed x1000 rpm	Mean single run time	maximum down during RA	SBP just before RA	DBP just before RA	HR just before RA	CK	CKMB	Target_is_In_stent_lesion	Angio_Severe_calc	Aortic_cusp_dissection	Slow_flow_requiring_ECMO	Burr_entrapment
1	76	1	0	161	71	1	1	1	0	1.15	0	0	1	1	1	#7	1	0	0	0	0	7	Rota+DES	2.77	12.86	0	0	0	1.25	1.25	1	floppy	1	1	1	102	182.8	20.4	6000	120	70	76	67	1	0	1	0	0	0
2	68	1	0	170	72	1	0	1	0	0.89	0	0	1	0	1	#7	1	0	0	0	0	7	Rota+DES	1.42	22.25	0	0	0	1.25	1.25	1	Support	2	0	0	98	183.2	19.6	5000	132	88	72	158	1	0	1	0	0	0
3	80	1	0	169.5	64	1	1	1	0	0.82	0	0	1	1	1	#6	1	0	0	0	0	7	Rota+DES	2.4	14.07	0	0	0	1.25	1.25	1	floppy	1	1	1	62	140.3	20.7	6000	130	86	72	207	4	0	1	0	0	0
4	70	0	1	147	50	1	1	1	0	0.6	0	0	1	1	1	#1	3	0	0	0	0	7	Rota+Covered Stent	3.6	64	0	0	1	1.25	1.25	1	Support	2	0	0	185	136.7	16.8	30000	156	70	63	1246	114	0	1	0	0	0
5	74	0	0	148	65	1	1	1	0	0.67	0	0	1	1	1	#6	1	0	0	0	0	7	Rota+DES	2.28	43.95	0	0	0	1.25	1.25	1	floppy	1	1	1	149	141.1	21.3	5000	184	76	64	43	1	0	1	0	0	0
6	78	0	1	141	45.3	1	0	1	0	0.94	0	0	1	1	1	#11	2	0	0	0	0	7	Rota+DES	2.33	14.08	0	0	0	1.25	1.25	1	floppy	1	1	1	126	181.5	21	8000	175	71	57	296	18	0	1	0	0	0
7	75	1	1	162	58	1	1	1	0	0.94	0	0	1	1	1	#6	1	0	0	0	0	7	Rota+DES	1.74	48.89	0	0	0	1.25	1.25	1	floppy	1	1	1	140	187.5	23.3	5000	132	68	56	59	1	0	1	0	0	0
8	72	1	0	163.5	58.3	1	0	1	1	0.8	0	0	1	0	1	#6	1	0	0	1	0	7	Rota+DES	1.83	26.75	0	0	0	1.25	1.75	2	Support	2	0	0	85	134.4	17	5000	132	80	66	57	1	0	1	0	0	0
9	67	1	0	166	40.7	1	0	0	0	2.38	1	0	0	1	0	#6	1	0	0	0	0	7	Rota+DES	2.94	19.91	0	0	0	1.25	1.25	1	floppy	1	1	1	111	186.8	22.2	3000	156	96	86	50	1	0	1	0	0	0
10	70	1	0	154	57.3	0	0	1	1	0.68	0	0	1	0	0	#1	3	0	0	0	0	7	Rota+BMS	3.35	5.97	0	0	0	1.25	1.25	1	floppy	1	1	1	88	134.8	22	8000	152	86	54	109	1	0	1	0	0	0
11	79	0	0	146	49	1	0	1	0	1.62	0	0	1	1	1	#6	1	0	0	0	0	7	Rota+DES	2.77	44.2	0	0	0	1.25	1.25	1	floppy	1	1	1	97	135.6	19.4	6000	173	56	71	478	70	0	1	0	0	0
12	62	1	0	171.2	70.4	1	1	0	1	1.2	0	0	0	1	0	#1	3	0	0	0	0	7	Rota+DES	2.06	9.67	0	0	0	1.5	1.5	1	floppy	1	1	1	84	139.5	21	8000	160	80	72	92	1	0	1	0	0	0
13	71	1	0	165	53.7	1	1	1	0	2.67	1	0	1	1	1	#7	1	0	0	0	0	7	Rota+DES	2.06	54.04	0	0	0	1.25	1.25	1	floppy	1	1	1	159	192.8	19.9	3000	158	72	68	96	1	0	1	0	0	0
14	71	1	0	169	68.9	1	1	1	0	0.91	0	0	1	1	1	#6	1	0	0	0	0	7	Rota+DES	2.35	31.66	0	0	0	1.25	1.25	1	floppy	1	1	1	181	138	22.6	8000	150	76	56	179	3	0	1	0	0	0
15	82	1	0	155	53	1	1	0	0	1.62	0	0	0	1	0	#6	1	0	0	0	0	6	Rota+DES	1.8	21.87	0	1	0	1.25	1.25	1	floppy	1	1	1	129	150.3	21.5	5000	111	38	97	660	43	0	1	0	0	0
16	79	1	0	169	75.6	1	0	1	0	0.64	0	0	1	1	1	#6	1	0	0	0	0	7	Rota+DES	2.76	18.71	0	0	0	1.25	1.25	1	floppy	1	1	1	83	139	20.8	4000	130	74	72	148	2	0	1	0	0	0
17	78	1	1	173	71	1	1	0	0	1.02	0	0	0	1	0	#1	3	1	0	0	0	7	Rota+DES	4.16	12.45	0	0	0	1.5	1.5	1	floppy	1	1	1	154	190.4	22	7000	160	72	72	334	42	0	1	0	0	0
18	78	0	0	146	37	0	0	1	0	5.32	1	1	1	0	1	#7	1	0	0	0	0	7	Rota+DES	2.72	31.39	0	0	0	1.25	1.25	1	floppy	1	1	1	77	140	19.3	4000	120	72	72	54	4	0	1	0	0	0
19	77	1	0	161	60.7	1	1	1	0	1.29	0	0	1	1	1	#6	1	0	0	0	0	7	Rota+DES	1.89	39.55	0	0	0	1.25	1.25	1	floppy	1	1	1	126	138.5	21	7000	172	90	60	71	1	0	1	0	0	0
20	77	1	0	163.8	41.8	1	1	1	0	1.06	0	0	1	1	1	#6	1	0	0	0	0	7	Rota+DES	2.78	14.88	0	0	0	1.25	1.75	2	floppy	1	1	1	239	136.2	21.7	8000	120	56	68	166	7	0	1	0	0	0
21	53	1	1	168.4	68.6	1	0	1	0	0.9	0	0	1	0	1	#6	1	0	0	0	0	7	Rota+DES	2.58	23.54	0	0	0	1.25	1.25	1	floppy	1	1	1	76	140.5	19	5000	139	82	58	58	1	0	0	0	0	0
22	74	1	1	156.3	42.1	1	0	1	1	0.73	0	0	1	1	1	#7	1	0	0	0	0	7	Rota+DES	2.72	13.96	0	0	0	1.25	1.25	1	floppy	1	1	1	118	149.4	23.6	5000	102	64	86	78	4	0	1	0	0	0
23	75	1	0	167	60	1	1	1	0	6.43	1	1	1	1	1	#11	2	0	0	0	1	7	Rota+DES	3.68	8.74	0	0	1	1.25	1.25	1	floppy	1	1	1	70	187	14	12000	124	60	80	40	2	0	1	0	0	0
24	83	1	1	167	63.8	1	1	1	0	1.12	0	0	1	1	1	#7	1	0	0	0	0	7	Rota+DES	1.55	37.83	0	0	0	1.25	1.75	2	floppy	1	1	1	182	181.8	18.2	6000	131	71	62	85	2	0	1	0	0	0
25	69	1	0	160	51	1	1	1	1	0.78	0	0	1	0	1	#6	1	0	0	0	0	7	Rota+DES	1.95	21.42	0	0	0	1.25	1.25	1	floppy	1	1	1	139	185.2	23.2	4000	156	92	72	1106	104	0	1	0	0	0
26	86	0	0	144	46	1	1	1	0	2.77	1	0	1	0	0	#13	2	0	0	0	0	7	Rota+Covered Stent	1.41	35.82	0	1	0	1.25	1.25	1	floppy	1	1	1	108	193.8	18		88	51	112	665	83	0	1	0	0	0
27	72	1	0	159	78.4	1	1	1	0	0.98	0	0	0	1	0	#5	1	0	0	1	0	7	Rota+DES	3.07	8.24	0	0	0	1.25	1.25	1	floppy	1	1	1	76	186.3	19	3000	142	78	72	73	1	0	1	0	0	0
28	66	1	0	161	57	1	0	1	1	1.13	0	0	1	1	1	#6	1	0	0	0	0	7	Rota+DES	2.27	13.58	0	0	0	1.25	1.25	1	floppy	1	1	1	120	135.4	24	6000	116	68	54	102	5	0	1	0	0	0
29	79	0	0	153	55	1	0	1	0	0.88	0	0	1	1	1	#6	1	0	0	0	0	7	Rota+DES	3.72	12.2	0	0	0	1.25	1.25	1	floppy	1	1	1	91	136.6	18.2	5000	118	72	74	71	1	0	1	0	0	0
30	79	1	1	153	56	1	0	1	0	0.79	0	0	1	0	1	#1	3	1	0	0	0	7	Rota+DES	2.59	31.67	0	1	1	1.25	1.25	1	floppy	1	1	1	30	185	15		146	68	100	1731	126	0	1	0	0	0
31	78	1	0	173	71	1	1	0	0	1.05	0	0	0	1	0	#13	2	0	0	0	0	7	Rota+DES	1.68	32.91	0	0	0	1.25	1.25	1	floppy→Support	3	1	0	247	173.9	24.7		170	81	76	81	8	0	1	0	0	0
32	81	0	0	152.2	47.7	1	0	1	0	0.67	0	0	1	0	1	#5	1	0	0	0	1	7	Rota+DES	3.1	6.13	0	1	1	1.25	1.25	1	floppy	1	1	1	59	184.7	19.7	4000	153	60	68	59	3	0	0	0	0	0
33	61	1	0	153	50	1	1	1	0	1.8	0	0	1	0	1	#6	1	0	0	0	0	7	Rota+DES	1.68	23.88	0	0	0	1.25	1.25	1	floppy	1	1	1	87	182.5	21.8	3000	197	78	53	40	1	0	1	0	0	0
34	78	1	1	174	68.9	1	1	1	0	0.99	0	0	1	1	0	#7	1	0	0	0	0	7	Rota+DES	1.64	33.58	0	0	0	1.25	1.25	1	floppy	1	1	1	266	147.8	26.6	6000	166	82	74	180	12	0	1	0	0	0
35	68	1	0	165	68	1	0	1	1	0.72	0	0	1	1	0	#6	1	0	0	0	0	7	Rota+DES	2.82	8.5	0	0	0	1.25	1.25	1	floppy	1	1	1	82	181	20.5	2000	172	86	72	72	2	0	1	0	0	0
36	68	1	0	159	61.3	1	0	1	0	0.97	0	0	1	1	0	#6	1	0	0	0	0	7	Rota+DES	1.96	37.49	0	0	0	1.25	1.25	1	floppy	1	1	1	190	138	23.8	4000	145	85	90	65	1	0	1	0	0	0
37	83	1	1	163	60.7	0	1	1	0	0.66	0	0	1	0	0	#6	1	0	0	0	0	7	Rota+DES	2.42	54.24	0	0	0	1.25	1.25	1	floppy	1	1	1	131	134.8	21.8	5000	156	78	62	38	1	0	1	0	0	0
38	79	0	1	153	55	1	0	0	0	0.88	0	0	0	1	1	#1	3	0	0	0	0	7	Rota+DES	3.11	46.39	0	0	0	1.25	1.75	2	floppy	1	1	1	217	159.8	18.1		132	76	80	106	11	0	1	0	0	0
39	70	1	1	167	68	1	1	1	0	0.81	0	0	1	0	1	#6	1	0	0	0	0	7	Rota+DES	2.31	38.09	0	0	0	1.25	1.25	1	floppy	1	1	1	119	138.2	19.8	6000	126	76	58	42	3	0	1	0	0	0
40	78	1	1	164.5	63.1	1	1	0	0	1.15	0	0	0	1	1	#6	1	0	0	0	0	7	Rota+DES	2.17	40.39	0	0	0	1.25	1.25	1	floppy	1	1	1	101	140.2	20.2	7000	172	96	68	43	1	0	1	0	0	0
41	81	1	0	161	56	1	0	1	0	6.76	1	1	1	1	1	#1	3	1	0	0	0	7	Rota+DES	2.57	4.5	0	0	0	1.25	1.25	1	Support	2	0	0	35	187	17.5	6000	162	70	56	68	6	0	1	0	0	0
42	65	1	0	172	66	1	1	1	0	0.79	0	0	1	1	1	#6	1	0	0	0	0	7	Rota+DES	2.2	50.17	0	0	0	1.25	1.25	1	floppy	1	1	1	103	137.8	20.6	7000	142	78	72	284	17	0	1	0	0	0
43	93	1	0	160	47	1	0	1	0	6.85	1	1	1	1	0	#1	3	1	0	0	0	7	Rota+DES	2.64	5.49	0	1	0	1.25	1.25	1	Support	2	0	0	69	185	17.3	5000	150	60	74	77	1	0	1	0	0	0
44	72	1	0	158	63	1	0	1	0	0.91	0	0	1	0	1	#6	1	0	0	0	0	7	Rota+DES	1.97	36.01	0	0	0	1.25	1.25	1	floppy	1	1	1	133	137.7	22.2	5000	143	73	54	199	9	0	1	0	0	0
45	70	0	0	148	48	1	0	1	1	0.54	0	0	1	0	1	#6	1	0	0	1	0	7	Rota+DES	2.46	25.13	0	0	0	1.25	1.25	1	floppy	1	1	1	87	137.5	21.8	3000	122	65	48	44	1	0	1	0	0	0
46	81	1	0	160	70	1	1	1	0	1.27	0	0	1	1	1	#6	1	0	0	0	0	7	Rota+DES	2.13	37.37	0	0	1	1.25	1.25	1	floppy	1	1	1	83	138	20.8	3000	164	52	70	49	1	1	1	0	0	0
47	79	1	0	155	52.6	1	0	1	0	0.94	0	0	1	1	0	#7	1	0	0	0	0	7	Rota+DES	1.8	12.88	0	0	0	1.25	1.25	1	floppy	1	1	1	146	185.7	24.3	5000	148	72	60	360	14	0	1	0	0	0
48	66	1	0	169	64	1	0	1	0	10.6	1	1	1	0	1	#6	1	0	0	0	0	7	Rota+DES	2.28	45.65	0	0	1	1.25	1.25	1	floppy	1	1	1	106	190.8	17.7	20000	168	82	67	59	2	0	1	0	0	0
49	78	1	0	168	71	1	1	1	0	0.79	0	0	0	1	0	#7	1	0	0	0	0	6	Rota+DES	2.21	20.11	0	0	0	1.25	1.25	1	floppy	1	1	1	149	195.1	21.3	7000	116	70	70	80	2	0	1	0	0	0
50	60	0	0	151.1	50.4	1	0	1	0	0.66	0	0	1	0	0	#7	1	0	0	0	0	7	Rota+DES	1.87	7.27	0	0	0	1.25	1.25	1	floppy	1	1	1	109	138.4	21.8	5000	159	79	63	41	2	0	1	0	0	0
51	64	1	1	170	54.5	1	0	1	0	0.79	0	0	1	1	1	#7	1	0	0	0	0	7	Rota+DES	2.08	9.32	0	0	0	1.25	1.25	1	floppy	1	1	1	53	188	17.7	3000	121	60	68	22	1	0	1	0	0	0
52	83	1	1	145	39.5	1	0	1	0	5.53	1	1	1	0	1	#1	3	1	0	0	0	8	Rota+DES	1.77	17.51	0	1	0	1.5	1.5	1	Support	2	0	0	188	189	23.5		126	55	53	184	21	0	1	0	0	0
53	73	1	1	152	50.7	1	1	1	0	1.21	0	0	1	1	1	#1	3	0	0	0	0	7	Rota+DES	2.09	54.51	0	0	0	1.25	1.25	1	floppy	1	1	1	157	139.4	22.4	7000	140	70	60	731	1	0	1	0	0	0
54	59	1	0	170	64.4	1	1	1	0	0.91	0	0	1	1	1	#7	1	0	0	0	0	7	Rota+DES	1.81	18.52	0	0	0	1.25	1.25	1	floppy	1	1	1	128	187.7	21.3	5000	128	68	54	71	2	0	1	0	0	0
55	83	0	0	146	41	1	0	1	0	5.53	1	1	1	0	1	#7	1	0	0	0	0	7	Rota+DES	2.21	17.13	0	0	0	1.25	1.25	1	floppy	1	1	1	58	181.8	14.5	10000	164	68	52	34	2	0	1	0	0	0
56	68	1	1	163	63.7	1	1	1	0	0.82	0	0	1	1	1	#6	1	0	0	0	0	7	Rota+DES	1.64	34.64	0	0	0	1.25	1.25	1	floppy	1	1	1	104	186.8	20.8	8000	120	80	70	53	3	0	1	0	0	0
57	78	0	1	148	46.7	1	1	1	0	0.71	0	0	1	1	1	#1	3	0	0	0	0	8	Unsuccess	2.63	23.89	1	0	0	1.25	1.25	1	Support	2	0	0	80	184.8	16		119	52	56	41	7	0	1	0	0	0
58	83	1	0	160	53.5	1	0	1	0	1.12	0	0	1	1	1	#6	1	0	0	0	0	7	Rota+DES	2.23	27.07	0	0	0	1.25	1.25	1	floppy	1	1	1	134	136.3	22.3	4000	124	54	74	109	1	0	1	0	0	0
59	61	1	1	165.5	70	1	0	1	0	0.81	0	0	1	0	1	#5	1	0	0	0	0	7	Rota+DES	2.01	48.6	0	1	1	1.25	1.25	1	floppy	1	1	1	138	185.3	19.7	4000	100	64	92	677	40	0	1	0	0	0
60	78	0	0	145.7	44.3	1	1	1	0	0.76	0	0	1	1	0	#6	1	0	0	0	0	7	Rota+DES	1.68	10.56	0	0	0	1.25	1.25	1	Support	2	0	0	82	185.3	20.5	4000	128	56	74	51	1	0	1	0	0	0
61	63	1	0	173.5	59.8	1	0	1	1	1.3	0	0	1	1	1	#6	1	0	0	0	0	7	Rota+DES	2.34	17.24	0	0	0	1.25	1.25	1	floppy	1	1	1	71	186.8	17.8	5000	166	88	70	103	2	0	1	0	0	0
62	85	1	1	158	54.9	1	0	1	0	1.02	0	0	1	1	1	#7	1	0	0	0	0	7	Rota+DES	2.04	14.25	0	0	0	1.25	1.25	1	floppy	1	1	1	148	137.9	21.1	6000	128	76	76	85	5	0	1	0	0	0
63	75	1	1	171	69.8	1	0	1	0	0.81	0	0	1	0	1	#6	1	0	0	0	0	7	Rota+DES	1.57	64.08	0	0	0	1.25	1.25	1	floppy	1	1	1	80	158.6	16	3000	151	83	80	43	1	0	1	0	0	0
64	82	1	0	164	58.4	1	0	1	0	4.4	1	1	1	0	1	#5	1	0	0	1	0	7	Rota+DES	2.84	31.96	0	0	0	1.25	1.25	1	floppy	1	1	1	82	183.4	16.4	8000	144	56	60	45	3	0	1	0	0	0
65	76	1	0	169	54.2	1	1	1	0	0.93	0	0	1	0	1	#6	1	0	0	0	0	7	Rota+DES	2.01	23.09	0	0	0	1.25	1.25	1	floppy	1	1	1	63	137.8	15.8	3000	126	66	56	116	2	0	1	0	0	0
66	66	1	0	170	64.3	1	0	1	1	0.81	0	0	1	1	1	#5	1	0	0	0	1	7	Rota+POBAincludingDCB	2.51	9.25	0	0	0	1.25	1.75	2	floppy	1	1	1	283	138.1	20.2	7000	160	88	50	241	28	0	1	0	0	0
67	54	1	1	168	67.2	1	0	1	0	0.74	0	0	1	1	1	#1	3	1	0	0	0	7	Rota+DES	1.68	64.14	0	0	0	1.5	1.5	1	Support	2	0	0	242	192.4	18.6	11000	136	88	72	339	35	0	1	0	0	0
68	67	1	0	158	57	1	0	1	0	1.34	0	0	1	0	0	#6	1	0	0	0	0	7	Rota+DES	2.86	34.13	0	1	1	1.25	1.25	1	floppy	1	1	1	73	191.5	18.3	3000	120	67	94	634	29	0	1	0	0	0
69	76	1	0	175	72.4	1	1	1	0	0.81	0	0	1	1	1	#7	1	0	0	0	0	7	Rota+DES	2.56	8.98	0	0	0	1.25	1.25	1	floppy	1	1	1	48	137.3	16	4000	134	90	78	47	3	0	1	0	0	0
70	67	1	0	173	71	1	0	1	1	1.28	0	0	1	1	1	#7	1	0	0	0	0	7	Rota+BMS	2.74	8.48	0	0	0	1.25	1.25	1	floppy	1	1	1	46	141.3	15.3	3000	192	108	95	111	1	0	1	0	0	0
71	75	1	0	160	59.1	1	1	1	0	0.64	0	0	1	1	1	#1	3	0	0	0	0	7	Rota+DES	2.52	23.61	0	0	0	1.25	1.25	1	floppy→Support	3	1	0	238	142.9	23.8	6000	132	70	64	237	31	0	1	0	0	0
72	85	0	0	150	40	1	0	1	0	0.81	0	0	1	1	1	#5	1	0	0	1	0	7	Rota+DES	3.47	14.11	0	0	0	1.25	1.25	1	floppy	1	1	1	78	185.5	19.5	3000	184	70	72	100	5	0	1	0	0	0
73	66	1	0	165	74.6	1	1	1	0	10.67	1	1	1	1	1	#6	1	0	0	0	0	7	Rota+DES	2.47	6	0	0	0	1.25	1.75	2	floppy→Support	3	1	0	193	184.7	19.3	4000	147	78	65	55	3	0	1	0	0	0
74	82	1	0	163.6	55.5	1	1	1	0	1.19	0	0	1	1	1	#6	1	0	0	0	0	7	Rota+DES	2.87	15.57	0	0	0	1.5	1.5	1	floppy	1	1	1	67	141.8	16.8	8000	138	76	58	30	3	0	1	0	0	0
75	88	0	0	153	53	1	0	1	0	0.85	0	0	1	0	0	#5	1	0	1	0	0	8	Rota+DES	3.04	5.9	0	1	1	1.25	1.25	1	Support	2	0	0	101	185.2	16.8	4000	162	60	80	354	10	0	1	0	0	0
76	78	1	0	158.5	59.7	1	1	1	0	1.25	0	0	1	1	1	#6	1	0	0	0	0	7	Rota+DES	1.99	22.46	0	0	0	1.25	1.25	1	floppy	1	1	1	155	178.9	22.1	7000	169	88	67	80	5	1	1	0	0	0
77	78	1	0	154	63.4	0	1	1	0	1	0	0	1	0	0	#6	1	0	0	0	0	7	Rota+DES	2.57	19.36	0	0	0	1.25	1.25	1	floppy	1	1	1	122	181.2	20.3	3000	164	68	44	64	9	0	1	0	0	0
78	70	1	0	167	71.5	1	0	1	0	0.62	0	0	1	1	1	#6	1	0	0	0	0	7	Rota+DES	2.41	25.18	0	0	0	1.25	1.25	1	floppy→Support	3	1	0	338	146.1	22.5	8000	144	86	68	51	2	0	1	0	0	0
79	50	1	0	176	64	0	1	1	1	3.83	1	0	1	0	0	#6	1	0	0	0	0	7	Rota+DES	2.45	18.46	0	1	1	1.25	1.25	1	floppy	1	1	1	113	184.8	18.8	10000	126	74	84	89	4	0	1	0	0	0
80	78	1	0	152	54.9	1	1	1	0	0.66	0	0	1	1	1	#6	1	0	0	1	0	7	Rota+DES	2.01	25.62	0	1	1	1.25	1.75	2	floppy	1	1	1	321	189.3	16.1	5000	172	56	68	59	3	0	1	0	0	0
81	67	1	0	168.1	60.4	1	0	1	0	0.76	0	0	1	0	1	#5	1	0	0	0	0	7	Rota+DES	3.86	6.02	0	0	0	1.25	1.25	1	floppy	1	1	1	86	137.4	17.2	4000	166	74	72	40	2	0	1	0	0	0
82	67	1	0	169	63.5	1	0	1	0	10.8	1	1	1	0	1	#2	3	0	0	0	0	8	Rota+DES	3.52	19.16	0	0	0	1.25	1.25	1	floppy	1	1	1	144	139.4	20.6	5000	193	88	64	67	4	0	1	0	0	0
83	58	1	0	166.2	62.9	0	1	1	1	0.74	0	0	1	0	0	#2	3	0	0	0	0	7	Rota+DES	2.81	9.83	0	0	0	1.5	1.5	1	floppy	1	1	1	75	139.5	18.8	7000	143	86	82	71	1	0	1	0	0	0
84	71	0	0	157.6	51.3	1	0	1	0	0.7	0	0	1	1	0	#1	3	0	0	0	0	7	Rota+DES	2.57	8.77	0	0	0	1.25	1.25	1	floppy	1	1	1	48	138	16	3000	156	88	64	51	3	0	1	0	0	0
85	81	1	1	164.5	56.6	1	0	1	0	1.2	0	0	1	1	0	#6	1	0	0	1	0	7	Rota+DES	1.8	30.77	0	0	0	1.25	1.25	1	floppy→Support	3	1	0	207	188.2	20.7	5000	148	62	64	70	6	0	1	0	0	0
86	78	1	0	158	52.1	1	0	1	1	0.92	0	0	1	1	1	#6	1	0	0	0	0	7	Rota+DES	2.19	8.9	0	0	0	1.25	1.25	1	floppy	1	1	1	103	185.8	20.6	4000	203	84	64	115	10	0	1	0	0	0
87	76	1	0	168	59.7	1	0	1	1	7.34	1	1	1	0	1	#5	1	0	0	1	0	7	Rota+DES	2	39.18	0	0	0	1.25	1.25	1	floppy	1	1	1	100	187	16.7	5000	146	72	79	90	6	0	1	0	0	0
88	71	1	0	176.3	71.2	1	0	1	1	0.94	0	0	1	0	0	#6	1	0	0	0	0	7	Rota+DES	3.66	7.56	0	0	0	1.25	1.25	1	floppy	1	1	1	69	138.8	17.3	2000	165	95	60	54	1	0	1	0	0	0
89	76	0	0	145	67.2	1	1	1	0	0.69	0	0	1	0	1	#7	1	0	0	0	0	7	Rota+DES	1.85	17.47	0	0	0	1.25	1.25	1	floppy	1	1	1	108	139.8	21.6	3000	151	67	46	96	6	0	1	0	0	0
90	68	1	0	171	66	1	1	1	0	1.17	0	0	1	1	1	#6	1	0	0	1	0	7	Rota+DES	1.88	34.2	0	0	0	1.25	1.25	1	floppy	1	1	1	129	186.5	21.5	5000	151	76	77	287	15	0	1	0	0	0
91	67	1	0	171	64.2	1	1	1	0	0.64	0	0	1	1	1	#6	1	0	0	0	0	7	Rota+DES	2.04	26.57	0	0	0	1.25	1.25	1	floppy	1	1	1	82	185	20.5	3000	148	73	70	55	3	0	1	0	0	0
92	79	1	0	168.5	68.1	1	1	1	0	1.04	0	0	1	0	1	#11	2	0	0	0	0	7	Rota+DES	2.79	16.28	0	0	0	1.25	1.25	1	floppy	1	1	1	97	139.8	16.2	15000	214	110	74	145	3	0	1	0	0	0
93	68	1	0	167.5	55.5	1	1	1	1	0.56	0	0	1	1	1	#6	1	0	0	0	0	7	Rota+DES	2.53	22.27	0	0	0	1.25	1.25	1	floppy	1	1	1	54	189.8	13.5	2000	112	70	73	49	9	0	1	0	0	0
94	76	1	1	161.7	71.1	1	0	1	0	0.86	0	0	1	1	1	#6	1	0	0	1	0	7	Rota+DES	2.44	11.7	0	0	0	1.25	1.25	1	floppy	1	1	1	64	141.3	16	4000	127	74	58	96	6	0	1	0	0	0
95	66	1	1	152	48.7	1	0	1	1	0.68	0	0	1	1	0	#6	1	0	0	0	0	7	Rota+DES	1.83	35.69	0	0	0	1.25	1.25	1	floppy	1	1	1	132	190.4	18.9	4000	157	94	69	366	14	0	1	0	0	0
96	78	1	0	173	54.3	0	1	1	0	1.06	0	0	0	0	0	#6	1	0	0	0	0	7	Rota+DES	2.06	11.59	0	1	1	1.25	1.25	1	floppy	1	1	1	153	181.9	21.9	6000	167	85	109	1223	64	0	1	0	0	0
97	80	0	0	137.5	37	1	0	1	0	0.68	0	0	1	0	1	#6	1	0	0	0	0	7	Rota+DES	1.82	16.69	0	0	0	1.25	1.25	1	floppy	1	1	1	33	190	11	2000	205	97	91	131	5	0	1	0	0	0
98	68	0	1	152	49.4	1	0	1	0	0.74	0	0	1	1	1	#6	1	0	0	0	0	7	Rota+DES	2.1	23.4	0	0	0	1.25	1.5	2	floppy→Support	3	1	0	423	184.3	21.2	6000	153	92	65	143	11	0	1	0	0	0
99	69	1	0	160	55.4	1	1	1	1	0.97	0	0	1	0	1	#7	1	0	0	0	0	7	Rota+DES	1.93	20.36	0	0	0	1.25	1.25	1	floppy	1	1	1	162	181.7	23.1	6000	125	63	53	29	1	0	1	0	0	0
100	79	1	0	165	77.7	1	1	1	0	0.98	0	0	1	1	1	#1	3	0	0	0	0	7	Rota+DES	2.99	13.96	0	1	0	1.25	1.25	1	floppy	1	1	1	101	183.2	20.2	6000	110	61	57	30	2	0	1	0	0	0
101	68	1	0	167.5	63.9	1	0	1	1	0.65	0	0	1	0	1	#5	1	0	0	1	0	7	Rota+DES	3.5	13.39	0	0	0	1.25	1.25	1	floppy	1	1	1	76	184.8	19	6000	120	64	58	146	4	0	1	0	0	0
102	81	0	0	138.7	37.5	1	0	1	0	0.64	0	0	1	1	1	#6	1	0	0	0	0	7	Rota+DES	2	49.64	0	0	0	1.25	1.25	1	floppy	1	1	1	132	133.7	22	5000	184	100	63	39	1	0	1	0	0	0
103	80	1	0	167.3	58.4	1	0	1	0	0.95	0	0	1	1	1	#5	1	0	0	1	0	8	Rota+DES	3.32	47.61	0	1	1	1.25	1.25	1	floppy	1	1	1	99	138.5	16.5	3000	160	70	72	66	3	0	1	0	0	0
104	71	1	0	158	62.4	1	0	1	0	0.89	0	0	1	1	1	#6	1	0	0	1	0	7	Rota+DES	2.96	5.28	0	0	0	1.25	1.25	1	floppy	1	1	1	84	136.4	16.8	6000	143	81	56	89	3	0	1	0	0	0
105	77	1	0	165	62.7	1	0	1	0	0.91	0	0	1	0	1	#6	1	0	0	1	0	7	Rota+DES	2.58	25.54	0	1	0	1.25	1.25	1	floppy	1	1	1	59	137.3	14.75	4000	140	65	64	1164	106	0	1	0	0	0
106	79	1	0	168.4	60.6	1	1	1	0	11.25	1	1	1	0	1	#6	1	0	0	0	0	7	Rota+DES	2.04	40.67	0	0	0	1.25	1.25	1	floppy	1	1	1	50	185.8	12.5	3000	184	76	64	216	9	0	1	0	0	0
107	72	0	1	153	60.8	1	0	1	1	0.81	0	0	1	1	0	#6	1	0	0	0	0	7	Rota+DES	1.49	45.56	0	0	0	1.25	1.25	1	floppy	1	1	1	102	139	14.6	7000	142	75	62	60	1	0	1	0	0	0
108	82	0	1	154	54.2	1	1	1	0	1.12	0	0	1	1	1	#7	1	0	0	0	0	7	Rota+DES	1.96	16.89	0	0	0	1.25	1.25	1	floppy→Support	3	1	0	233	135.8	21.2	5000	157	88	79	40	7	0	1	0	0	0
109	77	1	0	159.5	72.2	1	0	1	0	0.7	0	0	1	1	1	#2	3	0	0	0	0	7	Rota+DES	3.21	10.21	0	0	0	1.25	1.25	1	floppy	1	1	1	35	191	11.7	2000	136	68	53	67	1	0	1	0	0	0
110	78	1	1	154	45.9	1	1	1	0	0.84	0	0	1	1	1	#6	1	0	0	0	0	7	Rota+DES	2.15	31.5	0	0	0	1.25	1.25	1	floppy	1	1	1	186	179.6	20.7	4000	132	60	62	45	3	0	1	0	0	0
111	80	0	0	150	39.1	1	0	1	0	0.68	0	0	1	1	1	#11	2	0	0	0	0	7	Rota+DES	2.29	55.3	0	1	1	1.25	1.25	1	floppy	1	1	1	70	135.8	11.7	5000	127	64	64	353	25	0	1	0	0	0
112	76	1	0	163.6	55.3	1	0	0	0	0.88	0	0	0	0	1	#6	1	0	0	0	0	7	Rota+DES	2.33	14.77	0	0	0	1.25	1.25	1	floppy	1	1	1	63	177.5	15.8	4000	151	81	96	27	3	0	1	0	0	0
113	68	1	1	157	67.8	1	0	1	0	0.81	0	0	1	0	1	#6	1	0	0	0	0	7	Rota+DES	1.56	28.04	0	1	0	1.25	1.25	1	floppy	1	1	1	193	172	21.4	7000	137	80	66	519	63	0	1	0	0	0
114	80	1	1	157.2	49.1	1	1	1	0	1.01	0	0	1	0	1	#6	1	0	0	0	0	7	Rota+DES	2.09	54.53	0	0	1	1.25	1.25	1	floppy	1	1	1	226	171.8	22.6	6000	161	70	77	329	23	0	1	0	0	0
115	79	1	0	139.5	47.5	1	1	1	0	0.71	0	0	1	0	1	#12	2	0	0	0	0	7	Rota+DES	1.76	7.13	0	1	0	1.5	1.25	2	Support	2	0	0	330	178.7	22	10000	150	70	75	162	10	1	1	0	0	0
116	55	1	0	158	48.2	1	0	0	0	10.53	1	1	0	0	0	#5	1	0	0	1	0	7	Rota+DES	4.78	12.63	0	1	1	1.25	1.25	1	floppy	1	1	1	122	139	17.4	5000	117	86	115	1983	318	0	1	0	0	0
117	79	1	0	163	57	1	0	1	0	6.96	1	0	1	0	1	#6	1	0	0	0	0	7	Rota+BMS	2.77	11.94	0	1	0	1.25	1.25	1	floppy	1	1	1	101	136	20.2	6000	146	72	85	43	3	0	1	0	0	0
118	70	0	0	161	58.4	1	1	1	0	0.79	0	0	0	1	0	#7	1	0	0	0	0	7	Rota+DES	2.94	18.09	0	0	0	1.25	1.25	1	floppy	1	1	1	282	174.8	21.7	5000	205	86	61	497	53	0	1	0	0	0
119	82	1	0	171.5	52.5	1	0	1	0	0.98	0	0	1	0	0	#6	1	0	0	1	0	7	Rota+DES	2.02	57.15	0	0	0	1.25	1.25	1	floppy	1	1	1	122	150.8	15.3	10000	230	106	69	506	50	0	1	0	0	0
120	84	1	0	145	55	1	0	1	0	3.4	1	0	1	0	1	#5	1	0	0	1	0	7	Rota+DES	1.8	33.79	0	1	1	1.25	1.75	2	floppy	1	1	1	140	179	15.6	5000	159	71	91	350	24	0	1	0	0	0
121	63	1	0	164	52.9	1	1	0	0	3.81	1	1	1	0	0	#6	1	0	0	0	0	7	Rota+DES	1.71	18.79	0	0	0	1.25	1.25	1	floppy	1	1	1	25	178.7	8.3	4000	205	97	99	68	3	0	1	0	0	0
122	77	1	0	160.1	63	1	1	1	0	0.98	0	0	1	1	0	#2	3	0	0	0	0	7	Rota+DES	2.24	25.27	0	0	0	1.25	1.25	1	floppy	1	1	1	37	159.5	9.3	4000	151	71	76	133	1	0	1	0	0	0
123	73	0	0	146.3	62.1	1	1	1	0	0.96	0	0	1	0	0	#6	1	0	0	0	0	7	Rota+DES	2.06	6.76	0	0	0	1.5	1.5	1	floppy	1	1	1	148	152.7	21.1	5000	184	78	73	32	1	0	1	0	0	0
124	78	0	0	150	63	1	0	1	0	0.55	0	0	1	1	0	#1	3	1	0	0	0	7	Rota+DES	2.86	5.15	0	0	0	1.25	1.75	2	Support	2	0	0	117	158.4	16.7	10000	163	74	75	200	21	0	1	0	0	0
125	63	0	0	154.4	67.4	1	0	1	0	0.5	0	0	1	1	1	#6	1	0	0	0	0	7	Rota+DES	2.9	53.76	0	0	0	1.25	1.25	1	floppy	1	1	1	71	157.8	14.2	3000	120	72	71	362	10	0	1	0	0	0
126	88	1	0	155.2	53.6	1	1	1	0	1.77	0	0	1	1	1	#13	2	0	0	0	0	8	Rota+POBAincludingDCB	2.77	22.13	0	1	1	1.5	2	3	Support	2	0	0	350	158.7	16.7	4000	141	43	56	36	3	1	1	0	0	0
127	65	1	0	166.6	70	1	1	1	0	7.57	1	1	1	0	1	#6	1	0	0	0	0	7	Rota+DES	1.87	8.91	0	0	0	1.25	1.25	1	floppy	1	1	1	87	156.6	17.4	2000	105	56	70	89	3	0	1	0	0	0
128	81	1	0	161	65	1	0	1	0	0.89	0	0	1	0	1	#6	1	0	0	0	0	7	Rota+DES	1.65	60.42	0	1	0	1.25	1.25	1	floppy	1	1	1	109	157.1	12.1	10000	136	75	69	236	24	0	1	0	0	0
129	68	1	1	170	57	1	1	1	0	0.76	0	0	1	1	1	#5	1	0	0	1	0	7	Rota+DES	1.77	49.96	0	0	1	1.25	1.25	1	floppy	1	1	1	36	158.3	12	4000	115	57	85	262	47	0	1	0	0	0
130	72	1	0	164	56.5	1	0	1	0	8.02	1	1	0	0	1	#6	1	0	0	0	0	7	Rota+DES	2.82	31.94	0	0	0	1.25	1.75	2	floppy	1	1	1	181	155.6	18.1		150	85	83	51	3	0	1	0	0	0
131	72	0	0	144	65.8	1	1	1	0	9.95	1	1	1	1	1	#1	3	1	0	0	0	7	Rota+DES	2.62	5.51	0	0	0	1.5	1.5	1	Support	2	0	0	207	151.8	20.7	10000	182	76	73	312	8	0	1	0	0	0
132	63	0	0	154.4	67.4	1	0	1	0	0.56	0	0	1	1	1	#1	3	0	0	0	0	7	Rota+DES	2.61	26.49	0	0	0	1.25	1.25	1	floppy	1	1	1	87	155	17.4	7000	88	56	65	58	2	0	1	0	0	0
133	75	1	0	158	53.5	1	1	1	1	6.09	1	1	0	1	0	#6	1	0	0	0	0	7	Rota+DES	2.93	21.05	0	0	0	1.25	1.25	1	floppy	1	1	1	40	158.8	10	4000	117	59	61	51	9	0	1	0	0	0
134	69	1	0	170.8	57.3	1	1	0	1	7.26	1	1	0	1	0	#1	3	0	0	0	0	7	Rota+DES	2.45	24.25	0	0	0	1.5	1.5	1	floppy	1	1	1	125	188.3	17.9	5000	173	76	46	57	4	0	0	0	0	0
135	79	0	0	143	57.4	1	0	1	0	0.44	0	0	1	1	1	#6	1	0	0	0	0	7	Rota+DES	2.02	10.77	0	0	0	1.5	1.5	1	floppy	1	1	1	38	157	9.5	5000	115	66	71	92	2	0	1	0	0	0
136	63	0	1	153	48.5	1	0	1	0	9.68	1	1	1	1	1	#6	1	0	0	0	0	8	Rota+DES	3.5	39.09	0	0	0	1.25	1.25	1	floppy	1	1	1	42	185.2	8.4	4000	151	108	66	4110	73	0	1	0	0	0
137	72	1	0	164.4	71.6	1	1	1	0	6.97	1	1	1	1	1	#6	1	0	0	0	0	7	Rota+DES	3.01	7.66	0	0	0	1.5	1.5	1	floppy	1	1	1	91	157	18.2	4000	94	59	76	21	1	0	1	0	0	0
138	82	1	1	156.6	62.9	1	1	1	0	0.9	0	0	1	1	1	#6	1	0	0	1	0	7	Rota+DES	2.31	17.71	0	0	0	1.25	1.5	2	floppy→Support	3	1	0	213	185	13.3	4000	114	58	70	141	7	0	1	0	0	0
139	74	1	0	167.8	61.9	1	1	1	0	0.47	0	0	1	1	1	#6	1	0	0	1	0	7	Rota+DES	2.42	14.3	0	1	0	1.5	1.5	1	floppy	1	1	1	121	154.5	12.1	5000	163	78	54	106	5	0	1	0	0	0
140	72	0	0	144	63.1	1	0	1	0	9.16	1	1	1	1	1	#6	1	0	0	0	0	7	Rota+DES	1.57	20.09	0	0	0	1.25	1.25	1	floppy	1	1	1	122	189.3	20.3	2000	196	95	89	183	8	0	1	0	0	0
141	69	1	1	162.3	56.7	1	1	1	1	2	1	0	1	1	1	#6	1	0	0	0	0	7	Rota+DES	1.2	37.52	0	0	0	1.5	1.5	1	floppy	1	1	1	223	183.4	18.6	7000	116	60	76	1989	27	0	1	0	1	0
142	77	0	1	155.3	59.4	1	1	1	0	1.07	0	0	1	0	1	#1	3	1	0	0	0	7	Rota+DES	2.06	19.82	0	0	1	1.25	1.25	1	Support	2	0	0	110	170.8	13.8	12000	146	43	60	124	13	0	1	0	0	0
143	84	1	1	160	61.7	1	0	1	0	1.47	0	0	1	1	1	#5	1	0	0	1	0	7	Rota+DES	2.16	42.84	0	1	1	1.5	1.5	1	Support	2	0	0	135	184.1	16.9	8000	147	65	57	33	3	0	1	0	0	0
144	76	1	1	162.2	56	1	1	1	0	5.88	1	1	1	0	1	#7	1	0	0	0	0	8	Rota+DES	2.38	50.86	0	0	1	1.5	1.5	1	Support	2	0	0	179	156.6	16.3	5000	131	52	70	54	2	0	1	0	0	0
145	77	1	0	168	72	1	0	0	0	0.68	0	0	0	1	0	#5	1	0	0	1	0	7	Rota+DES	2.81	15.74	0	0	0	1.5	2	2	floppy→Support	3	1	0	154	156.9	15.4	7000	165	82	92	110	1	0	1	0	0	0
146	78	1	0	167.9	83.3	1	1	1	1	0.88	0	0	1	0	1	#1	3	0	0	0	0	7	Rota+DES	1.73	36.67	0	0	0	1.25	1.25	1	floppy	1	1	1	29	180.5	7.3	14000	143	71	56	44	1	0	1	0	0	0
147	59	0	0	153.2	54.6	1	0	1	0	0.7	0	0	1	1	0	#6	1	0	0	0	0	7	Rota+DES	2.31	24.6	0	0	0	1.25	1.25	1	floppy	1	1	1	63	177	15.8	2000	151	83	81	44	4	0	1	0	0	0
148	70	1	0	150	49.5	1	1	1	0	8.87	1	1	1	1	1	#7	1	0	0	0	0	7	Rota+DES	2.21	13.1	0	1	0	1.25	1.25	1	floppy	1	1	1	76	178.3	19	4000	145	73	78	396	#NULL!	0	1	0	0	0
149	77	1	0	164.5	54.1	1	1	1	1	0.6	0	0	1	1	0	#6	1	0	0	0	0	7	Rota+DES	1.71	59.76	0	1	0	1.5	1.5	1	Support	2	0	0	159	175.1	13.3	4000	172	79	76	75	6	0	1	0	0	0
150	81	1	0	164	59.6	1	0	1	0	1.03	0	0	1	1	1	#11	2	0	0	0	0	7	Rota+DES	2.37	8.08	0	0	0	1.25	1.25	1	floppy	1	1	1	32	158.3	10.7	4000	150	75	53	63	3	0	1	0	0	0
151	76	1	1	161	51.5	1	1	1	0	7.22	1	1	1	0	1	#1	3	0	0	0	0	8	Rota+DES	2.86	64.91	0	0	1	1.5	1.5	1	floppy	1	1	1	55	159.5	9.2	7000	139	55	70	80	5	0	1	0	0	0
152	85	1	0	145.7	44.2	1	1	1	0	0.61	0	0	1	1	1	#5	1	0	0	0	0	7	Rota+DES	2.33	26.91	0	0	1	1.5	2	2	floppy	1	1	1	385	162.5	19.3	7000	170	60	66	67	5	0	1	0	0	0
153	67	1	0	148	50	1	0	1	1	0.79	0	0	1	0	0	#7	1	0	0	0	0	7	Rota+DES	2.56	6.56	0	0	0	1.5	1.5	1	floppy	1	1	1	49	154	16.3	3000	135	96	58	112	3	0	1	0	0	0
154	78	1	0	166.5	61	1	1	1	0	1.03	0	0	1	0	1	#1	3	0	0	0	0	7	Rota+DES	4.17	7.51	0	0	0	1.5	1.5	1	Support	2	0	0	114	178.7	12.7	13000	133	81	87	83	8	0	1	0	0	0
155	75	1	0	170.3	55	1	1	1	0	0.84	0	0	1	0	1	#1	3	0	0	0	0	7	Rota+DES	2.61	8.84	0	0	0	1.25	1.75	2	floppy	1	1	1	144	156.9	13.1	6000	115	64	77	81	1	0	1	0	0	0
156	78	0	0	151	47.8	0	0	1	0	0.61	0	0	1	0	0	#6	1	0	0	0	0	7	Rota+DES	1.96	25.49	0	0	0	1.5	1.5	1	floppy	1	1	1	76	155.7	12.7	6000	174	89	86	116	6	0	1	0	0	0
157	74	0	0	139.8	38.9	1	0	0	0	5.9	1	1	0	1	0	#1	3	0	0	0	0	7	Rota+DES	2.79	32.6	0	0	0	1.25	1.25	1	floppy	1	1	1	104	156.8	17.3	12000	201	96	78	66	6	0	1	0	0	0
158	71	1	0	173	59.5	1	0	0	0	7.73	1	1	0	1	0	#6	1	0	0	0	0	7	Rota+DES	2.17	39.93	0	0	0	1.25	1.25	1	floppy	1	1	1	111	168.3	11.1	7000	155	82	47	27	1	0	1	0	0	0
159	65	1	0	165.6	61.9	1	1	1	1	11.31	1	1	1	1	0	#11	2	0	0	0	0	7	Rota+DES	2.9	9.01	0	0	0	1.5	2	2	floppy	1	1	1	85	159.8	14.2	3000	167	84	86	89	4	0	0	0	0	0
160	87	0	0	145.5	41.9	1	0	1	0	0.69	0	0	1	1	0	#7	1	0	0	0	0	7	Rota+DES	3.14	22.46	0	0	0	1.5	1.5	1	floppy	1	1	1	31	160.3	10.3	3000	159	76	62	116	8	0	1	0	0	0
161	69	1	0	154	58.5	1	1	1	0	13.34	1	1	1	0	0	#7	1	0	0	0	0	7	Rota+DES	1.8	14.69	0	0	0	1.25	1.25	1	floppy	1	1	1	60	179	12	3000	136	62	85	46	3	0	1	0	0	0
162	81	0	0	145	45	1	0	1	0	0.77	0	0	1	1	1	#7	1	0	0	0	0	7	Rota+DES	2.2	31.11	0	0	0	1.25	1.25	1	floppy	1	1	1	79	156.8	13.2	5000	142	67	58	57	2	0	1	0	0	0
163	69	1	0	165	61	1	0	1	0	12.53	1	1	1	1	1	#6	1	0	0	0	0	7	Rota+DES	2.05	28.77	0	1	0	1.25	1.25	1	floppy→Support	3	1	0	215	193.2	15.4	3000	186	87	66	155	14	0	1	0	0	0
164	74	1	0	169.8	55.4	1	1	1	0	1.21	0	0	1	0	1	#6	1	0	0	0	0	7	Rota+DES	2.34	32.24	0	0	0	1.25	1.25	1	floppy	1	1	1	135	153.1	16.9	6000	184	125	106	89	4	0	1	0	0	0
165	75	0	0	153	65.2	1	0	1	0	0.84	0	0	1	1	1	#7	1	0	0	0	0	7	Rota+DES	2.42	22.24	0	0	0	1.5	1.5	1	floppy	1	1	1	107	157.7	17.8	4000	156	88	59	48	1	0	1	0	0	0
166	84	1	0	162	63.4	1	1	1	0	1.12	0	0	1	1	1	#6	1	0	0	0	0	7	Rota+DES	1.98	22.61	0	1	0	1.25	1.25	1	floppy	1	1	1	159	174.9	19.9	13000	167	77	71	38	5	0	1	0	0	0
167	52	1	0	164	51.5	1	0	1	0	12.25	1	1	1	0	1	#6	1	0	0	0	0	7	Rota+DES	3.05	24.97	0	1	0	1.25	1.25	1	floppy	1	1	1	104	159	17.3	7000	145	92	87	24	1	0	1	0	0	0
168	66	1	0	169	91.9	1	1	1	0	1.1	0	0	1	1	0	#6	1	0	0	0	0	7	Rota+DES	3	33.89	0	0	0	1.25	1.25	1	floppy	1	1	1	59	158.8	14.8	3000	120	73	78	60	1	0	1	0	0	0
169	66	1	0	168.5	66.4	1	1	1	0	0.61	0	0	1	1	1	#1	3	0	0	0	0	7	Rota+DES	2.47	27.71	0	0	0	1.25	1.5	2	floppy	1	1	1	217	157.6	16.7	7000	143	68	71	171	11	1	1	0	0	0
170	71	0	0	148.2	60.6	1	0	1	0	0.68	0	0	1	1	1	#1	3	1	0	0	0	7	Rota+DES	2.1	62.49	0	0	0	1.25	1.25	1	floppy	1	1	1	113	177.3	18.8	4000	155	88	63	53	1	0	1	0	0	0
171	84	1	0	131.6	34.6	1	0	1	0	0.91	0	0	1	1	0	#6	1	0	0	0	0	6	Rota+DES	2.3	7.13	0	0	0	1.25	1.25	1	floppy	1	1	1	93	172.4	13.3	5000	130	60	70	66	5	0	1	0	0	0
172	73	1	0	159.1	46.8	0	0	1	0	0.76	0	0	1	0	0	#6	1	0	0	0	0	8	Rota+DES	1.79	39.62	0	0	0	1.25	1.25	1	floppy	1	1	1	59	152.3	14.8	8000	111	69	94	351	15	0	1	0	0	0
173	76	0	0	152	49.3	1	1	1	0	0.55	0	0	1	1	1	#1	3	1	0	0	0	7	Rota+DES	2.92	5.15	0	0	0	1.5	1.5	1	Support	2	0	0	98	140.4	12.3	16000	167	70	63	175	9	0	1	1	0	0
174	68	1	0	160	61.9	1	1	1	0	6.26	1	1	1	0	1	#1	3	0	0	0	0	7	Rota+DES	3.28	13.95	0	1	0	1.5	1.5	1	floppy	1	1	1	69	156.4	13.8	6000	134	80	69	2210	50	0	1	0	0	0
175	72	0	0	149	51.2	1	0	1	0	0.51	0	0	1	0	0	#6	1	0	0	0	0	7	Rota+DES	1.75	21.83	0	0	0	1.25	1.25	1	floppy	1	1	1	42	159.3	14	4000	162	74	72	33	2	0	1	0	0	0
176	76	1	0	160.1	57.5	1	0	1	0	0.89	0	0	1	1	1	#6	1	0	0	0	0	7	Rota+DES	3.46	7.36	0	0	0	1.5	1.5	1	floppy	1	1	1	67	161	16.8	9000	152	87	57	71	1	0	1	0	0	0
177	66	1	1	178	81.7	1	1	1	1	1.08	0	0	1	1	1	#6	1	0	0	0	0	7	Rota+DES	2.31	32.8	0	0	0	1.25	1.25	1	floppy	1	1	1	163	159.5	16.3	5000	167	82	71	185	4	0	1	0	0	0
178	47	1	0	173	66.4	1	1	1	0	10.66	1	1	1	0	1	#6	1	0	0	0	0	7	Rota+DES	2.17	28.62	0	1	0	1.5	1.5	1	floppy	1	1	1	54	158.8	10.8	3000	123	78	84	92	9	0	1	0	0	0
179	68	1	0	157.5	60.5	1	1	1	0	0.74	0	0	1	0	0	#1	3	0	0	0	0	7	Rota+DES	2.69	29.01	0	0	0	1.5	1.5	1	floppy	1	1	1	44	157.3	11	7000	127	69	76	73	4	0	1	0	0	0
180	74	1	0	165	82.6	1	1	1	0	1.05	0	0	1	1	1	#6	1	0	0	0	0	7	Rota+DES	2.54	13.85	0	1	1	1.25	1.25	1	floppy	1	1	1	86	159.3	14.3	4000	162	70	96	184	4	0	1	0	0	0
181	75	1	0	163.6	50.1	1	1	1	1	0.55	0	0	1	0	1	#6	1	0	0	0	0	7	Rota+DES	1.85	18.05	0	0	0	1.25	1.25	1	floppy	1	1	1	68	157.5	17	2000	118	79	68	48	1	0	1	0	0	0
182	69	0	0	144.6	50.9	1	1	0	0	8.78	1	1	0	1	1	#1	3	1	0	0	0	7	Rota+DES	2.56	5.98	0	0	1	1.5	2	2	Support	2	0	0	83	136.5	10.4	60000	204	75	84	63	7	1	1	0	0	0
183	76	1	0	165	56.1	1	1	1	0	0.78	0	0	1	1	1	#5	1	0	0	0	0	7	Rota+DES	2.74	8.23	0	0	1	1.25	1.5	2	Support	2	0	0	104	158.6	11.6	6000	129	82	79	54	4	0	1	0	0	0
184	72	1	1	161.5	57.5	1	0	1	0	0.74	0	0	1	1	1	#6	1	0	0	0	0	7	Rota+DES	1.8	23.74	0	0	0	1.25	1.25	1	floppy	1	1	1	70	157.8	14	5000	162	80	60	64	3	0	1	0	0	0
185	79	1	1	169	79.7	1	1	1	0	1.11	0	0	1	1	0	#1	3	1	0	0	0	7	Rota+DES	1.73	24.16	0	0	0	1.25	1.25	2	Support	2	0	0	106	159.9	10.6	15000	135	66	79	141	4	0	1	0	0	0
186	58	1	0	174.6	78.2	1	0	1	1	0.83	0	0	1	1	1	#1	3	0	0	0	0	8	Rota+DES	4.67	45.61	1	0	0	1.25	1.25	1	Support	2	0	0	48	177.5	12	4000	128	88	64	69	3	0	1	0	0	0
187	71	1	1	164.6	68.2	1	0	1	0	1.4	0	0	1	0	1	#6	1	0	0	0	0	7	Rota+DES	1.44	32.14	0	0	0	1.25	1.25	1	floppy	1	1	1	134	169.6	16.8	5000	143	88	59	101	5	0	1	0	0	0
188	76	0	1	158	66.1	1	1	1	0	1.92	0	0	1	1	1	#1	3	1	0	0	0	7	Rota+DES	1.31	40.47	0	1	0	1.25	1.25	1	Support→Floppy	3	0	0	379	169.8	22.3	14000	176	40	48	112	3	0	1	0	0	0
189	75	1	0	163.5	75.9	1	1	1	0	0.78	0	0	1	1	1	#1	3	0	0	0	0	7	Rota+DES	3.79	6.04	0	0	0	1.5	1.5	1	floppy	1	1	1	108	155.1	15.4	4000	167	86	61	60	3	0	1	0	0	0
190	79	1	0	159	54.1	1	0	1	0	9.22	1	1	1	1	1	#6	1	0	0	0	0	7	Rota+BMS	2.09	19.96	0	0	0	1.25	1.25	1	floppy	1	1	1	51	155.8	12.8	4000	156	65	101	254	22	0	1	0	0	0
191	81	1	0	165	82.1	1	1	1	0	1.23	0	0	1	0	1	#6	1	0	0	0	0	7	Rota+DES	1.93	36.37	0	1	0	1.25	1.25	1	floppy→Support	3	1	0	192	164.3	16	5000	160	76	64	243	21	0	1	0	0	0
192	80	1	0	159.7	64.2	1	1	1	0	0.71	0	0	1	1	1	#6	1	0	0	0	0	7	Rota+DES	3	20.32	0	0	0	1.5	1.5	1	floppy	1	1	1	31	159.7	10.3	10000	186	74	65	378	18	0	1	0	0	0
193	81	1	1	160	50	1	0	1	0	1.15	0	0	1	1	1	#5	1	0	0	1	0	7	Rota+DES	1.86	55.84	0	0	1	1.25	1.5	2	floppy	1	1	1	281	173.3	14.1	11000	131	63	74	235	9	0	1	0	0	0
194	66	1	0	171	67	1	1	1	1	11.03	1	1	1	1	1	#6	1	0	0	0	0	7	Rota+DES	1.99	36.4	0	0	0	1.25	1.25	1	floppy	1	1	1	75	157.4	15	4000	177	85	74	103	2	0	1	0	0	0
195	83	1	0	167	64.5	1	0	1	0	1.08	0	0	1	1	1	#5	1	0	0	0	0	7	Rota+DES	1.71	32.96	0	0	1	1.5	1.5	1	floppy	1	1	1	51	159	12.8	3000	142	63	74	69	4	0	1	0	0	0
196	57	0	0	154	47	1	1	1	1	0.47	0	0	1	1	1	#6	1	0	0	0	0	7	Rota+DES	1.8	20.36	0	0	0	1.25	1.25	1	floppy	1	1	1	86	177.1	12.3	3000	114	69	61	22	1	0	1	0	0	0
197	86	1	1	152.5	44.3	1	1	1	0	6.04	1	1	1	1	0	#6	1	0	0	0	0	7	Rota+DES	1.91	22.53	0	0	0	1.5	1.5	1	floppy	1	1	1	110	179	18.3	4000	188	88	64	102	15	0	1	0	0	0
198	81	1	0	172	66	1	0	1	0	0.72	0	0	1	0	1	#6	1	0	0	0	0	7	Rota+DES	2.15	54.26	0	0	0	1.25	1.25	1	floppy	1	1	1	137	178.1	15.2	3000	138	71	70	278	35	0	1	0	0	0
199	73	1	0	165.6	73.1	1	1	1	1	0.89	0	0	1	1	0	#6	1	0	0	0	0	7	Rota+DES	2.58	33.93	0	0	0	1.25	1.25	1	floppy	1	1	1	45	178	11.3	3000	151	72	67	40	2	0	1	0	0	0
200	82	1	0	153	44.6	1	0	1	0	1.43	0	0	1	0	1	#5	1	0	0	1	0	7	Rota+DES	2.49	17.29	0	1	1	1.25	1.25	1	floppy	1	1	1	34	177.3	11.3	5000	149	66	66	146	28	0	1	0	0	0
201	75	1	0	165.6	51.4	1	1	1	0	0.68	0	0	1	0	1	#6	1	0	0	0	0	7	Rota+DES	2.17	26.63	0	0	0	1.25	1.25	1	floppy	1	1	1	69	157.4	13.8	3000	142	75	65	50	1	0	1	0	0	0
202	53	1	1	169.5	73	1	1	1	1	10.96	1	1	1	1	1	#1	3	0	0	0	0	6	Rota+DES	2.11	4.25	0	1	0	1.5	1.25	2	floppy	1	1	1	295	178	18.4	13000	130	75	77	386	31	0	1	0	0	0
203	74	0	0	150	45	1	0	1	0	1.06	0	0	1	1	0	#1	3	1	0	0	0	7	Rota+DES	3.78	26.83	0	0	1	1.5	1.75	2	floppy	1	1	1	105	177.9	15	6000	101	50	71	82	9	0	1	0	0	0
204	78	1	0	168	61	1	0	1	0	4.37	1	1	1	1	0	#7	1	0	0	0	0	7	Rota+DES	1.62	31.54	0	0	0	1.5	1.5	1	floppy	1	1	1	95	172.9	13.6	5000	172	74	75	46	4	0	1	0	0	0
205	70	1	0	168.3	58.8	1	0	1	0	0.65	0	0	1	1	1	#5	1	0	0	0	0	7	Rota+DES	2.83	24.34	0	0	1	1.25	2	3	floppy	1	1	1	220	178.9	11.6	9000	148	68	70	87	2	1	1	0	0	0
206	74	1	0	153	48.5	1	0	1	0	0.72	0	0	1	1	0	#6	1	0	0	0	0	7	Rota+DES	1.95	38.02	0	0	0	1.25	1.25	1	floppy	1	1	1	125	168.7	17.9	4000	135	67	49	343	36	0	1	0	0	0
207	78	0	1	145	55	1	1	1	0	0.58	0	0	1	0	0	#6	1	0	0	0	0	7	Rota+DES	2.97	62.03	0	1	0	1.5	1.5	1	floppy	1	1	1	91	166.1	13	6000	138	69	88	547	43	0	1	0	0	0
208	67	1	1	168	79	1	1	1	0	0.94	0	0	1	1	1	#5	1	0	0	1	0	7	Rota+DES	1.65	37.46	0	0	0	1.25	2	4	floppy→Support	3	1	0	273	177.7	13.7	7000	142	69	67	747	68	0	1	0	0	0
209	76	1	1	164.5	66.8	0	1	1	0	0.83	0	0	1	0	0	#3	3	0	0	0	0	7	Rota+DES	1.86	43.81	1	0	0	1.25	1.25	1	floppy	1	1	1	26	180	13	11000	140	83	83	60	1	0	1	0	0	0
210	71	1	0	158	52.7	1	1	1	0	11.43	1	1	1	1	1	#1	3	0	0	0	0	7	Rota+DES	2.46	16.24	0	0	0	1.25	1.25	1	floppy	1	1	1	66	178.3	11	7000	135	64	68	124	4	0	1	0	0	0
211	76	1	1	170.1	53.2	1	1	1	0	0.79	0	0	1	0	1	#6	1	0	0	0	0	7	Rota+DES	1.89	42.73	0	0	0	1.5	1.5	1	floppy→Support	3	1	0	152	178.8	13.8	7000	124	73	77	447	49	0	1	0	0	0
212	83	1	1	169	66.7	1	1	1	0	0.7	0	0	1	0	0	#1	3	0	0	0	0	7	Rota+DES	1.64	12.86	0	0	0	1.5	1.5	1	floppy	1	1	1	26	180	8.7	3000	152	76	60	131	7	0	1	0	0	0
213	83	1	0	169	64.6	1	1	1	0	0.7	0	0	1	0	0	#7	1	0	0	0	0	7	Rota+DES	2.5	31.07	0	0	0	1.5	1.5	1	floppy	1	1	1	33	177	11	4000	129	66	71	128	4	0	1	0	0	0
214	82	0	0	150	41.7	1	0	1	0	0.65	0	0	1	0	1	#6	1	0	0	0	0	7	Rota+DES	4.04	47.25	0	1	0	1.25	1.25	1	floppy	1	1	1	42	177.8	10.5	7000	154	97	107	23	3	0	1	0	0	0
215	75	1	1	158	58	1	1	1	1	0.8	0	0	1	1	1	#6	1	0	0	1	0	7	Rota+DES	1.92	34.44	0	1	0	1.25	1.25	1	Support	2	0	0	113	177.4	16.1	6000	131	75	60	105	5	0	1	0	0	0
216	69	1	1	158	73.2	1	0	1	0	0.58	0	0	1	0	1	#1	3	0	0	0	0	7	Rota+DES	2.31	33.51	0	0	0	1.25	1.25	1	floppy→Support	3	1	0	130	158.7	14.4	10000	141	65	61	97	8	0	1	0	0	0
217	83	1	0	160.5	56	1	1	0	0	6.53	1	1	0	0	1	#5	1	0	0	1	0	7	Rota+DES	3.47	20.9	0	1	1	1.5	1.5	1	floppy	1	1	1	32	157	8	8000	118	39	58	284	4	0	1	0	0	0
218	78	0	0	143	57.8	1	1	1	0	0.58	0	0	1	1	1	#1	3	0	0	0	0	8	Rota+DES	1.86	75.17	1	0	0	1.25	1.25	1	floppy	1	1	1	12	184.5	6	1000	141	71	50	298	25	0	1	0	0	0
219	78	1	0	160	58	1	1	1	0	1.3	0	0	1	1	0	#1	3	1	0	0	0	7	Rota+DES	2.32	6.74	0	1	0	1.25	2	3	floppy	1	1	1	179	172.9	12.8	12000	173	74	55	51	4	0	1	0	0	0
220	83	1	0	160.5	50.7	1	1	1	0	6.53	1	1	1	1	1	#1	3	0	0	0	0	7	Rota+DES	2.99	43.66	0	0	0	1.25	1.25	1	Support	2	0	0	25	170.7	8.3	5000	147	65	67	50	1	1	1	0	0	0
221	78	1	0	160	58	1	1	1	0	1.3	0	0	1	1	0	#6	1	0	0	1	0	7	Rota+DES	2.43	52.03	0	0	0	1.25	1.25	1	Support	2	0	0	113	180.2	11.3	10000	154	53	48	48	6	0	1	0	0	0
222	84	0	0	156	52.2	1	1	1	0	0.54	0	0	1	0	1	#1	3	0	0	0	0	7	Rota+DES	2.64	28.13	0	0	0	1.5	1.5	1	floppy	1	1	1	75	177.8	12.5	5000	123	76	68	53	1	0	1	0	0	0
223	84	0	0	156	51.7	1	1	1	0	0.54	0	0	1	0	1	#6	1	0	0	0	0	7	Rota+DES	2.93	9.28	0	0	0	1.25	1.25	1	floppy	1	1	1	20	180	10	5000	183	90	63	113	9	0	1	0	0	0
224	67	1	0	174	70	1	1	0	0	10.18	1	1	0	1	0	#6	1	0	0	1	0	7	Rota+DES	2.54	13.55	0	0	0	1.5	1.5	1	Support	2	0	0	58	178.8	11.6	5000	137	65	55	47	5	0	1	0	0	0
225	74	1	0	161	65.3	1	0	1	0	0.88	0	0	1	1	1	#2	3	0	0	0	0	8	Rota+DES	3.09	7.39	0	0	0	1.5	1.5	1	floppy	1	1	1	48	155.3	12	6000	125	59	81	530	26	1	1	0	0	0
226	70	1	0	170	55	1	0	1	0	0.95	0	0	1	0	1	#5	1	0	0	0	0	7	Rota+DES	3.52	11.63	0	0	0	1.5	2	2	floppy	1	1	1	61	141.4	12.2	6000	133	65	63	27	1	0	1	0	0	0
227	69	1	0	158	73.2	1	1	1	0	0.67	0	0	1	0	1	#6	1	0	0	0	0	7	Rota+DES	2.01	20.48	0	0	0	1.5	1.5	1	floppy	1	1	1	75	177.6	10.7	4000	172	86	57	65	2	0	1	0	0	0
228	74	1	0	172.4	54.7	1	0	1	0	9.44	1	1	1	1	1	#1	3	1	0	0	0	7	Rota+DES	1.94	22.69	0	0	0	1.25	1.75	2	floppy	1	1	1	75	160	10.7	4000	162	79	60	134	9	0	1	0	0	0
229	71	1	0	165	60.2	1	0	1	1	1.05	0	0	1	1	1	#6	1	0	0	0	0	7	Rota+DES	2.16	6.16	0	0	0	1.25	1.25	1	floppy	1	1	1	33	178.5	8.3	4000	205	84	63	117	9	0	1	0	0	0
230	79	0	0	144.1	54.3	1	1	1	0	0.54	0	0	1	0	1	#6	1	0	0	1	0	7	Rota+DES	1.76	32.89	0	0	0	1.25	1.25	1	floppy	1	1	1	47	177.8	11.8	2000	153	82	78	183	7	0	1	0	0	0
231	59	1	0	166	64.3	1	0	1	0	8.12	1	1	1	0	1	#1	3	0	0	0	0	7	Rota+DES	2.59	51.99	0	0	0	1.5	1.5	1	floppy	1	1	1	29	161.3	9.7	3000	125	70	60	151	11	0	1	0	0	0
232	70	1	0	165.1	57	1	1	1	0	0.56	0	0	1	0	0	#11	2	0	0	0	1	8	Rota+DES	2.85	21.9	0	0	0	1.25	1.25	1	floppy	1	1	1	16	179.5	8	4000	126	54	87	92	7	0	1	0	0	0
233	79	1	0	171	51.6	1	0	1	0	0.79	0	0	1	0	1	#5	1	0	0	1	0	7	Rota+DES	3.18	13.32	0	1	0	1.5	2	2	floppy	1	1	1	100	159	12.5	3000	168	100	102	48	4	0	1	0	0	0
234	58	1	0	175	68	1	0	0	1	7.21	1	1	0	1	0	#5	1	0	0	0	0	7	Rota+DES	1.98	35.41	0	0	0	1.5	2	2	floppy	1	1	1	77	158.5	9.6	5000	135	60	58	85	2	0	1	0	0	0
235	66	0	0	148	54	1	0	1	0	0.82	0	0	1	1	1	#5	1	0	1	0	0	7	Rota+DES	2.85	7.84	0	0	0	1.5	2	2	floppy	1	1	1	40	157.8	8	20000	228	78	70	55	1	0	1	0	0	0
236	54	0	0	152	61.1	1	1	1	0	7.59	1	1	1	1	0	#3	3	0	0	0	0	7	Rota+DES	2.44	8	0	0	0	1.25	1.25	1	floppy	1	1	1	46	177.8	9.2	5000	148	76	72	70	8	0	1	0	0	0
237	58	1	0	166.4	71.7	1	1	1	0	0.8	0	0	1	1	1	#1	3	1	0	0	0	7	Rota+DES	4.29	61.71	0	0	0	1.5	1.75	2	floppy	1	1	1	39	161.6	7.8	20000	146	90	72	171	11	1	1	0	0	0
238	61	1	0	161.1	55.5	1	1	0	0	7.43	1	1	0	1	1	#5	1	0	0	1	0	7	Rota+DES	1.87	31.95	0	1	0	1.5	2	2	floppy	1	1	1	102	178.9	9.3	5000	132	73	88	93	4	0	1	0	0	0
239	70	0	0	148.3	33.9	1	0	1	1	0.66	0	0	1	1	1	#6	1	0	0	0	0	7	Rota+DES	2.55	12.61	0	0	0	1.5	1.5	1	floppy	1	1	1	72	177.2	14.4	4000	175	89	81	29	3	0	1	0	0	0
240	59	1	0	166	64.9	1	0	1	0	11.31	1	1	1	0	1	#6	1	0	0	0	0	7	Rota+DES	3.98	43.56	0	0	0	1.5	1.5	1	floppy	1	1	1	73	176.8	12.2	5000	123	69	60	289	27	0	1	0	0	0
241	67	1	0	159	52	0	1	1	0	0.72	0	0	1	0	0	#6	1	0	0	0	0	7	Rota+DES	2.54	19.15	0	0	0	1.5	1.5	1	floppy	1	1	1	48	177.8	12	3000	135	58	48	59	1	0	1	0	0	0
242	89	1	0	159	58	1	1	1	0	1.33	0	0	1	1	0	#6	1	0	0	0	0	7	Rota+DES	1.44	43.96	0	0	0	1.25	1.25	1	Support	2	0	0	51	173.4	10.2	5000	160	76	64	77	5	0	1	0	0	0
243	78	1	0	166	64.2	1	1	1	0	1.27	0	0	1	1	1	#2	3	0	0	0	0	7	Rota+DES	3.08	6.43	0	1	0	1.25	1.25	1	floppy	1	1	1	41	179	13.7	3000	168	79	72	139	13	0	1	0	0	0
244	81	0	0	153	43	0	0	1	0	2.44	1	1	1	0	0	#6	1	0	0	0	0	7	Rota+DES	2.73	11.98	0	1	0	1.5	1.5	1	floppy	1	1	1	22	160	11	4000	209	105	82	63	9	0	1	0	0	0
245	81	1	1	178	67.2	1	1	1	1	2.27	1	0	1	0	1	#13	2	0	0	0	0	7	Rota+DES	2.06	16.69	0	0	1	1.25	1.25	1	floppy→Support	3	1	0	99	170.1	12.4	5000	128	63	85	288	40	0	1	0	1	0
246	65	1	0	171	66.7	0	1	1	0	0.76	0	0	1	0	0	#7	1	0	0	0	0	7	Rota+DES	2.05	33.83	0	0	0	1.5	1.5	1	floppy	1	1	1	79	180	15.8	2000	136	83	86	93	3	0	1	0	0	0
247	73	0	1	149	55.9	1	0	1	0	8.1	1	1	1	1	1	#1	3	0	0	0	0	7	Rota+DES	1.09	54.12	0	0	0	1.25	1.25	1	floppy	1	1	1	58	175.8	11.6	10000	106	58	69	450	9	0	1	0	0	0
248	76	1	0	162	58	1	1	1	0	0.74	0	0	1	1	1	#6	1	0	0	1	0	7	Rota+DES	2.11	23.5	0	0	0	1.25	1.75	2	floppy→Support	3	1	0	223	182.6	13.9	7000	130	63	55	670	102	0	1	0	0	0
249	82	1	0	164	65.4	1	1	1	1	1.29	0	0	1	0	1	#1	3	1	0	0	0	7	Rota+DES	2.68	4.54	0	0	0	1.5	1.5	1	floppy	1	1	1	24	164.5	12	5000	198	94	69	142	7	0	1	0	0	0
250	81	1	0	164	72.5	1	0	1	0	0.74	0	0	1	0	0	#6	1	0	0	0	0	7	Rota+DES	2.52	9.67	0	0	0	1.5	1.5	1	floppy	1	1	1	38	152.8	9.5	5000	152	67	75	37	1	0	1	0	0	0
251	70	0	0	152.5	72.3	1	0	1	1	0.58	0	0	1	1	1	#6	1	0	0	1	0	7	Rota+DES	2.33	9.48	0	0	0	1.25	1.25	1	floppy	1	1	1	101	174.9	14.4	4000	171	84	60	218	28	0	1	0	0	0
252	65	1	0	167	79	1	1	1	1	0.97	0	0	1	1	1	#1	3	0	0	0	0	7	Rota+DES	2.72	5.44	0	1	0	1.5	1.5	1	floppy	1	1	1	47	160.5	11.8	6000	125	79	85	152	2	0	1	0	0	0
253	75	1	0	167	57	1	1	1	0	9.1	1	1	1	1	1	#6	1	0	0	0	0	7	Rota+DES	3.48	9.8	0	0	0	1.25	2	3	floppy	1	1	1	153	176.1	13.9	15000	207	83	53	130	7	0	1	0	0	1
254	81	1	0	166.6	77.8	1	0	1	0	1.23	0	0	1	0	1	#7	1	0	0	0	0	8	Rota+DES	1.61	40.38	1	0	0	1.5	1.5	1	floppy	1	1	1	33	176.3	11	4000	176	83	83	79	1	0	1	0	0	0
255	56	1	0	166.5	66.5	1	0	1	0	0.72	0	0	1	1	0	#6	1	0	0	0	0	7	Rota+DES	2.72	22.4	0	0	0	1.5	1.5	1	floppy	1	1	1	34	162.7	11.3	4000	153	85	62	95	2	0	1	0	0	0
256	75	1	0	167	84	1	0	1	0	10.9	1	0	1	1	1	#6	1	0	0	0	0	7	Rota+DES	2.09	36.2	0	0	0	1.5	1.5	1	floppy	1	1	1	74	169	12.3	8000	151	89	60	177	8	0	1	0	0	0
257	71	1	0	147.8	41.1	1	1	1	1	1.54	0	0	1	0	1	#1	3	0	0	0	0	7	Rota+DES	3.28	11.59	0	0	0	1.5	1.5	1	floppy→Support	3	1	0	130	164.3	11.8	7000	127	69	85	42	1	0	1	0	0	0
258	80	0	0	144.6	48.5	1	0	1	0	0.51	0	0	1	0	0	#7	1	0	0	0	0	7	Rota+DES	1.6	9.39	0	0	0	1.5	1.5	1	floppy	1	1	1	131	178.1	16.4	2000	153	70	89	73	4	0	1	0	0	0
259	82	0	1	142.5	47.6	1	0	1	0	1.28	0	0	1	1	1	#6	1	0	0	0	0	7	Rota+DES	2.38	34.82	0	0	0	1.5	1.5	1	Support	2	0	0	95	177.8	11.9	7000	186	71	68	81	6	0	1	0	0	0
260	80	1	1	151.9	53.9	1	0	1	0	0.81	0	0	1	1	1	#6	1	0	0	0	0	7	Rota+DES	2.3	20.82	0	0	0	1.5	2	2	floppy→Support	3	1	0	72	178	10.3	8000	121	75	69	109	5	0	1	0	0	0
261	75	1	0	159	63	1	0	1	0	0.62	0	0	1	1	1	#6	1	0	0	0	0	7	Rota+DES	2.24	7.92	0	0	0	1.5	1.5	1	floppy	1	1	1	65	158.4	9.3	5000	124	64	57	74	3	0	1	0	0	0
262	76	0	1	137.6	42.7	1	0	1	0	2.11	1	0	1	1	1	#6	1	0	0	0	0	7	Rota+DES	1.63	37.15	0	0	0	1.25	1.25	1	floppy→Support	3	1	0	116	179.2	11.6	4000	165	75	58	326	45	0	1	0	0	0
263	76	1	0	155.5	66	1	0	1	0	0.7	0	0	1	1	1	#6	1	0	0	0	0	7	Rota+DES	1.67	13.92	0	0	1	1.5	1.5	1	floppy	1	1	1	77	159.6	11	4000	155	62	67	49	1	0	1	0	0	0
264	83	0	0	148.5	50.5	1	0	1	0	0.65	0	0	1	0	0	#6	1	0	0	0	0	7	Rota+DES	2.61	7.34	0	1	0	1.5	1.5	1	Support	2	0	0	35	181.7	11.7	2000	170	86	80	138	5	0	1	0	0	0
265	72	1	0	159	54.3	1	1	1	0	7.5	1	1	1	1	1	#6	1	0	0	0	0	7	Rota+DES	2.63	32.89	0	0	0	1.5	1.5	1	floppy	1	1	1	59	181.8	9.8	3000	181	77	64	199	18	0	1	0	0	0
266	75	0	0	156.6	50	1	1	1	0	0.65	0	0	1	1	1	#6	1	0	0	0	0	7	Rota+DES	1.64	29.04	0	0	0	1.25	1.5	2	floppy	1	1	1	114	177.7	12.7	2000	182	76	67	67	2	0	1	0	0	0
267	87	0	0	135	36.9	1	1	1	0	0.74	0	0	1	1	0	#6	1	0	0	1	0	7	Rota+DES	3.09	6.04	0	0	0	1.5	1.5	1	floppy	1	1	1	28	143.7	9.3	7000	142	69	78	90	4	0	1	0	0	0
268	63	1	0	170.4	69.9	1	1	1	1	0.87	0	0	1	1	1	#6	1	0	0	0	0	7	Rota+DES	2.77	51.55	0	1	0	1.5	1.5	1	floppy	1	1	1	60	181	15	4000	132	82	72	50	5	0	1	0	0	0
269	72	1	0	159	66	1	0	1	0	0.72	0	0	1	1	0	#6	1	0	0	0	0	7	Rota+DES	2.24	15.84	0	0	0	1.5	1.5	1	floppy	1	1	1	51	174	12.8	7000	146	70	74	232	22	0	1	0	0	0
270	71	1	0	172	72.7	1	1	1	0	7.79	1	1	1	0	1	#6	1	0	0	0	0	7	Rota+DES	3.72	27.41	0	1	0	1.5	2	2	floppy→Support	3	1	0	98	158.9	10.9	5000	130	63	65	55	4	0	1	0	0	0
271	77	1	0	156	60.9	1	1	1	0	0.72	0	0	1	1	0	#6	1	0	0	0	0	7	Rota+BMS	3.24	16.16	0	0	0	1.5	1.5	1	floppy	1	1	1	50	159	10	4000	147	70	72	194	6	0	1	0	0	0
272	81	1	0	165.5	72	1	0	1	0	1.02	0	0	1	1	1	#6	1	0	0	0	0	7	Rota+DES	2.85	26.28	0	0	0	1.5	2	2	floppy→Support	3	1	0	97	178.6	12.1	7000	130	70	60	126	14	0	1	0	0	0
273	73	1	0	160.4	55	1	1	1	0	0.58	0	0	1	1	0	#1	3	1	0	0	0	7	Rota+DES	3.06	5.39	0	0	0	1.5	1.5	1	floppy	1	1	1	17	159.5	8.5	6000	122	71	79	81	7	0	1	0	0	0
274	89	1	0	150	39.1	1	0	1	0	0.98	0	0	1	1	1	#6	1	0	0	0	0	7	Rota+DES	3.04	18.03	0	1	0	1.25	1.25	1	floppy	1	1	1	57	172.2	11.4	9000	178	81	67	47	1	0	1	0	0	0
275	77	1	0	162.2	60.9	1	0	1	0	8.55	1	1	1	0	1	#6	1	0	0	0	0	7	Rota+DES	2.89	15.14	0	1	0	1.5	1.5	1	floppy	1	1	1	20	171	10	5000	177	90	73	114	8	0	1	0	0	0
276	76	1	0	169	60	1	0	1	0	0.54	0	0	1	1	1	#6	1	0	0	0	0	7	Rota+DES	2.76	38.76	0	0	0	1.25	1.25	1	floppy	1	1	1	77	178.2	12.8	8000	164	93	51	125	3	0	1	0	0	0
277	72	1	0	163	69.7	1	1	1	0	0.94	0	0	1	0	1	#1	3	0	0	0	0	7	Rota+DES	3.05	14.47	0	0	0	1.5	1.5	1	floppy	1	1	1	19	186	9.5	3000	162	80	68	58	4	0	1	0	0	0
278	73	1	0	152.6	43.1	0	1	1	1	0.63	0	0	1	0	0	#6	1	0	0	0	0	7	Rota+POBAincludingDCB	3.03	9.54	0	0	0	1.5	1.5	1	floppy	1	1	1	42	178.3	14	3000	180	71	64	127	1	0	1	0	0	0
279	89	1	1	163.8	41.6	1	0	1	1	0.94	0	0	1	1	0	#1	3	0	0	0	0	7	Rota+DES	1.88	27.21	0	0	0	1.25	1.25	1	floppy→Support	3	1	0	219	177.4	13.7	6000	160	76	64	85	8	0	1	0	0	0
280	71	0	0	148	51.9	1	1	1	0	0.7	0	0	1	0	1	#6	1	0	0	0	0	7	Rota+DES	2.32	16.5	0	0	0	1.5	1.5	1	floppy	1	1	1	42	158.7	14	3000	173	86	63	239	15	0	1	0	0	0
281	62	1	0	171	85.4	1	1	1	0	1.17	0	0	1	1	1	#1	3	0	0	0	0	7	Rota+DES	3.12	8.65	0	0	0	1.5	1.5	1	floppy	1	1	1	90	177.9	12.9	4000	180	123	90	86	2	0	1	0	0	0
282	89	1	0	150	39.5	1	0	1	0	1	0	0	1	1	1	#1	3	1	0	0	0	7	Rota+DES	1.94	8.47	0	0	0	1.5	1.5	1	floppy	1	1	1	33	159.7	11	6000	188	74	58	37	2	0	1	0	0	0
283	66	1	0	173.4	64.8	1	0	1	0	12.92	1	1	1	0	0	#7	1	0	0	0	0	7	Rota+DES	2.32	23.25	0	1	1	1.25	1.25	1	floppy	1	1	1	70	180	14	2000	114	86	85	227	33	0	1	0	0	0
284	68	1	0	180	75.6	1	1	1	0	10.49	1	1	1	0	1	#6	1	0	0	0	0	7	Rota+DES	2.3	53.59	0	0	0	1.5	1.5	1	Support	2	0	0	60	176.2	10	6000	130	65	59	72	2	0	1	0	0	0
285	89	1	0	163.8	41.6	1	0	1	1	1.14	0	0	1	1	0	#6	1	0	0	0	0	7	Rota+DES	1.99	16.53	0	0	0	1.5	1.5	1	floppy	1	1	1	61	178.6	12.2	4000	165	77	55	108	5	0	1	0	0	0
286	80	1	0	151	61.5	1	1	1	1	0.96	0	0	1	1	1	#7	1	0	0	0	0	7	Rota+DES	2.1	18.82	0	0	0	1.5	1.5	1	Support	2	0	0	60	176.8	12	7000	210	106	61	178	5	0	1	0	0	0
287	71	0	0	150.5	52	1	0	1	1	0.51	0	0	1	1	1	#6	1	0	0	0	0	7	Rota+DES	2.13	19.83	0	0	0	1.5	1.5	1	floppy	1	1	1	40	180.7	13.3	4000	182	99	73	70	5	0	1	0	0	0
288	69	0	0	154.1	65.3	1	1	1	0	1.19	0	0	1	1	1	#6	1	0	0	0	0	7	Rota+DES	1.9	34.51	0	0	0	1.25	1.25	1	Support	2	0	0	117	177.9	13	4000	140	80	68	42	1	0	1	0	0	0
289	78	1	0	164	66	1	1	1	0	1.03	0	0	0	0	0	#6	1	0	0	0	0	7	Rota+DES	2.38	44.7	0	0	0	1.5	1.5	1	floppy	1	1	1	46	172.8	11.5	5000	187	106	87	49	8	0	1	0	0	0
290	81	0	0	154	65	1	1	1	0	0.75	0	0	1	1	0	#6	1	0	0	0	0	7	Rota+DES	3.51	11.29	0	0	0	1.5	2	2	floppy	1	1	1	84	172.3	10.5	8000	167	82	81	109	2	0	1	0	0	0
291	84	1	0	164	66.5	1	0	1	0	1.17	0	0	1	0	0	#6	1	0	0	0	0	7	Rota+DES	2.22	33.76	0	0	0	1.5	1.5	1	floppy	1	1	1	45	179.8	11.3	5000	153	85	76	223	10	0	1	0	0	0
292	73	1	0	161	53.4	1	0	1	0	0.9	0	0	1	1	1	#1	3	0	0	0	0	7	Rota+DES	2.92	7.13	0	0	0	1.5	1.5	1	floppy	1	1	1	49	178.8	12.3	2000	114	68	65	148	4	0	1	0	0	0
293	65	1	0	168	71.2	1	1	1	0	0.53	0	0	1	1	1	#6	1	0	0	0	0	7	Rota+DES	2.43	31.63	0	0	0	1.5	1.5	1	floppy	1	1	1	33	179	11	5000	148	96	63	59	3	0	1	0	0	0
294	79	0	0	150	46	1	1	1	0	2.1	1	0	1	0	1	#6	1	0	0	0	0	7	Rota+DES	1.88	23.82	0	0	0	1.25	1.25	1	floppy	1	1	1	25	182	8.3	5000	150	70	76	51	6	0	1	0	0	0
295	84	1	0	164	63.6	1	0	1	0	1.29	0	0	1	0	1	#1	3	0	0	0	0	7	Rota+DES	1.79	58.79	0	0	0	1.5	1.5	1	floppy	1	1	1	29	179.7	9.7	4000	102	54	69	334	28	0	1	0	0	0
296	77	1	1	168.5	56	1	1	1	0	6.43	1	1	1	1	1	#13	2	0	0	0	0	7	Rota+DES	2.61	6.97	0	0	0	1.5	1.5	1	floppy	1	1	1	109	178	18.2	6000	143	63	61	68	1	0	1	0	0	0
297	76	1	0	167	70	1	0	1	0	0.95	0	0	1	1	1	#6	1	0	0	0	0	7	Rota+DES	1.96	14.34	0	0	0	1.25	1.25	1	floppy	1	1	1	34	176.3	11.3	3000	132	61	66	142	10	0	1	0	0	0
298	74	1	0	169	65.7	1	0	1	0	0.95	0	0	1	1	1	#6	1	0	0	0	0	7	Rota+DES	2.49	20.45	0	0	0	1.5	1.5	1	floppy	1	1	1	36	179.7	12	5000	151	65	60	85	3	0	1	0	0	0
299	50	1	0	183	77	0	1	0	0	10.01	1	1	0	0	0	#6	1	0	0	0	0	7	Rota+DES	2.82	9.47	0	0	0	1.5	1.5	1	floppy	1	1	1	27	178	9	4000	104	77	98	54	1	0	1	0	0	0
300	74	1	0	168.7	68.8	1	0	1	0	0.9	0	0	1	1	1	#6	1	0	0	1	0	7	Rota+DES	1.96	10.75	0	0	0	1.5	1.5	1	floppy	1	1	1	38	156	12.7	3000	134	81	60	73	1	0	1	0	0	0
301	77	1	0	160	54.5	1	0	1	0	0.96	0	0	1	1	1	#1	3	0	0	0	0	7	Rota+DES	3.29	10.49	0	1	0	1.5	1.5	1	floppy	1	1	1	95	178.1	13.6	10000	124	80	72	76	5	0	1	0	0	0
302	71	0	0	148	53.9	1	0	1	0	0.54	0	0	1	0	1	#7	1	0	0	0	0	7	Rota+DES	1.94	17.6	0	0	0	1.5	1.5	1	floppy	1	1	1	51	174.8	12.8	8000	148	84	80	110	2	0	1	0	0	0
303	71	0	0	157	54	1	0	1	0	0.71	0	0	1	1	0	#6	1	0	0	0	0	7	Rota+DES	2.21	18.11	0	0	0	1.25	1.25	1	floppy	1	1	1	83	174	16.6	3000	164	88	76	64	2	0	1	0	0	0
304	67	1	0	169	57.8	0	0	1	0	0.91	0	0	1	0	0	#6	1	0	0	0	0	7	Rota+DES	2.2	25.94	0	0	0	1.5	1.5	1	floppy	1	1	1	27	182	13.5	2000	168	104	60	146	2	0	1	0	0	0
305	68	1	1	177	73.4	1	1	1	1	0.8	0	0	0	1	1	#2	3	0	0	0	0	7	Rota+DES	1.62	39.84	0	1	0	1.25	1.25	1	floppy	1	1	1	20	179.5	10	4000	190	124	68	248	4	0	1	0	0	0
306	73	1	0	166	60	1	0	1	0	0.61	0	0	1	0	0	#6	1	0	0	0	0	7	Rota+DES	2.82	13.51	0	0	0	1.5	1.5	1	floppy	1	1	1	111	172.9	13.9	4000	138	72	56	96	1	0	1	0	0	0
307	82	0	0	142.2	40	1	1	1	0	4.37	1	1	1	1	0	#6	1	0	0	0	0	7	Rota+DES	2.36	33.02	0	0	0	1.25	1.25	1	Support	2	0	0	56	175.8	11.2	4000	224	75	80	108	19	0	1	0	0	0
308	74	1	0	167.5	68.4	1	1	1	0	1.51	0	0	1	0	1	#7	1	0	0	0	0	7	Rota+DES	2.16	27.55	0	0	0	1.5	1.5	1	floppy	1	1	1	29	178.5	14.5	2000	164	75	57	154	10	0	1	0	0	0
309	57	1	0	178	73	1	0	1	0	1.25	0	0	1	1	1	#1	3	0	0	0	0	7	Rota+DES	3.38	8.22	0	1	0	1.5	1.5	1	floppy	1	1	1	92	179	15.3	4000	146	95	116	442	#NULL!	0	1	0	0	0
310	82	0	0	142.2	40	1	1	1	0	3.59	1	1	1	1	0	#1	3	0	0	0	0	6	Rota+DES	2.13	32.95	1	0	0	1.25	1.25	1	floppy	1	1	1	72	182.8	14.4	3000	205	57	69	39	2	0	1	0	0	0
311	77	1	1	153.2	53	1	1	1	0	1.26	0	0	1	0	0	#7	1	0	0	0	0	8	Rota+DES	2.3	19.67	0	0	0	1.5	1.25	2	Support	2	0	0	219	179.3	18.3	5000	137	75	78	59	2	0	1	0	0	0
312	71	1	0	156.4	63.7	1	0	1	0	0.82	0	0	1	1	1	#13	2	0	0	0	0	7	Rota+DES	2.57	11.78	0	0	0	1.5	1.5	1	floppy	1	1	1	106	183.5	13.3	6000	154	88	69	78	2	0	1	0	0	0
313	70	1	0	165	65.5	1	1	1	0	9.9	1	1	1	0	0	#6	1	0	0	0	0	7	Rota+DES	2.44	34.73	0	0	0	1.5	1.5	1	floppy	1	1	1	82	179	16.4	5000	144	98	100	103	5	0	1	0	0	0
314	90	0	0	150.8	45.5	1	0	1	0	0.82	0	0	1	1	0	#1	3	1	0	0	0	7	Rota+DES	1.97	41.75	0	0	0	1.25	1.25	1	Support→Floppy	3	0	0	261	176.5	14.5	20000	160	60	74	103	8	0	1	0	0	0
315	70	1	1	167	66.7	1	0	1	0	0.89	0	0	1	1	0	#7	1	0	0	0	0	7	Rota+DES	2.11	15.59	0	0	0	1.5	1.5	1	floppy	1	1	1	116	171.9	16.5	5000	131	70	62	134	7	0	1	0	0	0
316	70	1	1	170	60	1	1	0	1	0.58	0	0	0	1	1	#6	1	0	0	0	0	7	Rota+POBAincludingDCB	1.32	12.26	0	1	0	1.25	1.25	1	floppy	1	1	1	19	179.5	9.5	9000	221	94	82	237	23	0	1	0	0	0
317	63	1	0	167	67	1	1	1	0	11.91	1	1	1	1	1	#7	1	0	0	0	0	7	Rota+DES	2.4	76.95	0	0	0	1.5	1.5	1	floppy	1	1	1	123	175.3	13.7	6000	162	78	68	143	8	0	1	0	0	0
318	59	1	0	162	60.5	1	0	1	1	7.18	1	1	1	1	1	#6	1	0	0	0	0	7	Rota+DES	3.19	20.92	0	0	0	1.5	1.5	1	Support	2	0	0	45	174.2	9	3000	206	84	77	56	1	0	1	0	0	0
319	70	1	0	165	57.2	1	0	1	0	6.36	1	1	1	1	1	#1	3	0	0	0	0	8	Rota+POBAincludingDCB	2.96	5.63	0	1	0	1.5	2	2	floppy	1	1	1	90	149.7	12.9	5000	193	70	58	52	4	1	1	0	0	0
320	73	1	0	173	82	1	1	1	0	1.21	0	0	1	1	0	#1	3	0	0	0	0	8	Rota+POBAincludingDCB	2.78	8.31	0	0	0	1.5	2	2	floppy	1	1	1	293	147.5	14	10000	134	57	77	540	37	1	1	0	0	0
321	52	1	1	162	76.4	1	1	1	0	5.05	1	1	1	1	1	#1	3	0	0	0	0	7	Rota+DES	2.35	34.66	0	0	0	1.5	1.5	2	floppy	1	1	1	390	179.9	20.5	10000	142	80	73	195	16	0	1	0	0	0
322	76	0	1	154	44	1	1	1	0	0.49	0	0	1	1	0	#7	1	0	0	0	0	7	Rota+POBAincludingDCB	1.09	26.61	0	1	0	1.5	1.5	1	floppy	1	1	1	85	173.4	17	5000	105	53	84	32	7	0	0	0	0	0
323	71	0	1	142	32.6	1	1	1	0	0.87	0	0	1	1	1	#6	1	0	0	1	0	7	Rota+POBAincludingDCB	2.02	33.41	1	0	0	1.5	1.75	2	Support	2	0	0	116	168	12.9	12000	124	64	89	325	35	0	1	0	0	0
324	86	1	0	158	51	1	1	0	0	6.41	1	1	0	0	0	#6	1	0	0	0	0	7	Rota+DES	2.05	37.88	0	0	0	1.5	1.5	1	floppy	1	1	1	101	178.3	14.4	5000	209	74	67	58	4	0	1	0	0	0
325	86	1	0	162.5	50	1	0	1	0	0.74	0	0	1	1	1	#11	2	0	0	0	0	7	Rota+DES	2.15	20.49	0	0	0	1.5	1.5	1	floppy	1	1	1	116	178.8	12.9	8000	157	79	63	829	9	0	1	0	0	0
326	75	0	0	154	63.8	0	1	1	0	0.62	0	0	1	0	0	#6	1	0	0	1	0	7	Rota+DES	2.87	46.89	0	0	0	1.5	2	2	floppy	1	1	1	138	173.3	10.6	6000	153	85	92	87	2	0	1	0	0	0
327	60	0	0	154.8	77.4	1	1	1	0	4.38	1	1	1	0	0	#6	1	0	0	0	0	7	Rota+DES	2.39	13.32	0	0	0	1.25	1.25	1	floppy	1	1	1	93	187	15.5	5000	187	82	75	132	3	0	1	0	0	0
328	75	0	0	148.4	57.2	1	1	1	0	0.87	0	0	1	1	1	#5	1	0	0	0	0	7	Rota+DES	1.7	37.84	0	0	0	1.25	1.5	2	Support	2	0	0	182	186.1	10.7	5000	155	54	49	286	13	0	1	0	0	0
329	50	0	0	152.5	64.8	1	1	1	0	0.87	0	0	1	1	0	#1	3	0	0	0	0	7	Rota+DES	2.89	24.5	0	1	0	1.5	1.5	1	floppy	1	1	1	102	171.1	14.6	5000	130	86	87	27	1	0	1	0	0	0
330	45	1	0	180	112	1	1	1	0	6.39	1	1	1	1	1	#13	2	0	0	0	0	7	Rota+DES	2.34	10	0	1	0	1.5	1.5	1	floppy	1	1	1	63	175.2	10.5	7000	172	113	80	115	5	0	1	0	0	0
331	69	1	0	172	63	1	0	1	0	0.91	0	0	1	1	1	#6	1	0	0	0	0	7	Rota+DES	2.62	44.65	0	0	0	1.5	1.5	1	floppy	1	1	1	49	176.5	12.3	3000	215	115	68	259	2	0	1	0	0	0
332	75	1	0	165	63.2	1	0	1	0	0.97	0	0	1	1	0	#5	1	0	0	0	0	8	Rota+DES	4	17.06	0	0	0	1.5	2	2	floppy	1	1	1	55	148.3	9.2	10000	155	67	82	181	8	0	1	0	0	0
333	81	0	0	143.6	41.4	1	0	1	0	0.59	0	0	1	1	0	#1	3	0	0	0	0	7	Rota+DES	2.33	26.79	0	0	0	1.25	1.25	1	floppy	1	1	1	102	179	14.6	4000	149	78	72	56	2	0	1	0	0	0
334	84	0	0	137	36.7	1	0	1	0	0.69	0	0	1	1	1	#1	3	1	0	0	0	7	Rota+DES	2.91	11.99	0	0	0	1.5	1.5	1	Support	2	0	0	74	179.6	14.8	4000	98	82	76	225	16	0	1	0	0	0
335	82	0	0	141	42.5	1	1	1	0	0.71	0	0	1	1	1	#1	3	1	0	0	0	7	Rota+DES	1.58	38.81	0	0	0	1.5	1.5	2	Support	2	0	0	182	179.5	13	6000	178	61	51	133	5	0	1	0	0	0
336	71	1	1	171	49.2	1	1	1	0	4.92	1	1	1	1	1	#6	1	0	0	0	0	7	Rota+DES	3.13	52.62	0	0	0	1.5	1.5	1	floppy→Support	3	1	0	223	176.5	17.2	5000	165	55	48	117	14	0	1	0	0	0
337	83	1	1	166	52.5	1	0	1	0	0.94	0	0	1	0	1	#5	1	0	0	1	0	7	Rota+DES	1.82	49.91	0	0	0	1.5	1.5	2	floppy	1	1	1	249	179.8	12.5	10000	104	60	67	332	54	0	1	0	0	0
338	77	1	0	167	46.4	0	0	0	0	0.52	0	0	0	0	0	#6	1	0	0	0	0	7	Rota+BMS	2.24	23.88	0	0	0	1.5	1.5	1	floppy	1	1	1	62	179.8	12.4	6000	138	73	86	22	1	0	1	0	0	0
339	74	0	0	158	66	1	1	1	0	1.17	0	0	1	1	0	#1	3	1	0	0	0	8	Rota+DES	2.89	24.71	0	0	0	1.5	2	2	Support→Floppy	3	0	0	194	162.8	16.2	20000	176	75	51	113	2	0	1	0	0	0
340	82	1	0	160.5	62	1	1	1	0	0.84	0	0	1	0	1	#6	1	0	0	0	0	7	Rota+DES	2.27	28.11	0	0	0	1.5	2	2	floppy	1	1	1	123	165.7	13.7	9000	158	60	63	228	23	0	1	0	0	0
341	81	0	0	148.2	51.3	1	1	1	0	0.7	0	0	1	0	1	#6	1	0	0	0	0	7	Rota+DES	3	14.73	0	0	0	1.5	1.5	1	Support	2	0	0	19	181	9.5	3000	165	82	79	87	8	0	1	0	0	0
342	70	1	1	170	61.6	1	0	1	0	0.82	0	0	1	1	1	#6	1	0	0	0	0	7	Rota+DES	2.13	16.72	0	0	0	1.5	1.5	1	floppy	1	1	1	117	179.4	14.6	4000	136	84	81	62	3	0	1	0	0	0
343	69	0	0	158	57.8	1	1	1	0	0.5	0	0	1	0	1	#1	3	1	0	0	0	7	Rota+POBAincludingDCB	1.75	19.25	0	0	0	1.5	1.5	2	floppy→Support	3	1	0	260	186.6	15.3	17000	176	94	96	215	20	0	1	0	0	0
344	77	1	0	159.8	74.1	1	1	1	0	1.3	0	0	1	1	0	#5	1	0	0	1	0	7	Rota+DES	2.74	7.84	0	0	0	1.5	1.75	2	floppy	1	1	1	112	177	11.2	11000	157	77	89	285	16	0	1	0	0	0
345	87	0	0	144.3	67.7	1	1	1	0	0.84	0	0	1	1	0	#1	3	0	0	0	0	7	Rota+BMS	3.28	6.94	0	0	0	1.5	2	2	floppy	1	1	1	160	160	13.3	9000	159	67	68	108	9	0	0	0	0	0
346	68	1	1	158	60.4	1	1	1	0	1.3	0	0	1	1	1	#1	3	0	0	0	0	7	Rota+DES	1.41	23.79	0	0	0	1.5	1.25	2	floppy→Support	3	1	0	355	178.2	16.9	20000	128	75	79	384	62	0	1	0	0	0
347	86	1	0	144.2	35.3	1	0	0	0	1.27	0	0	0	1	0	#6	1	0	0	0	0	7	Rota+DES	2.38	38.08	0	0	0	1.5	1.5	1	floppy	1	1	1	76	177.8	15.2	6000	137	68	66	884	85	0	1	0	0	0
348	87	0	0	145	68.1	1	0	1	0	0.63	0	0	1	1	0	#6	1	0	0	0	0	7	Rota+DES	1.81	38.38	0	1	0	1.5	1.5	1	floppy	1	1	1	44	180	11	4000	139	83	141	52	2	0	1	0	0	0
349	81	1	0	158.3	63.5	1	1	1	0	1.06	0	0	1	1	0	#1	3	0	0	0	0	7	Rota+DES	2.39	6.14	0	0	0	1.5	1.5	1	floppy	1	1	1	60	170	15	4000	163	60	64	102	4	0	1	0	0	0
350	63	1	0	170	57.4	1	1	1	1	0.75	0	0	1	1	1	#2	3	0	0	0	0	7	Rota+DES	2.36	16.35	0	0	0	1.5	1.5	1	floppy	1	1	1	110	177.1	15.7	6000	119	69	59	82	2	0	0	0	0	0
351	79	0	0	151	65.7	1	1	1	0	2.12	1	0	1	1	1	#6	1	0	0	0	0	7	Rota+DES	2.3	43.11	0	0	0	1.25	1.25	1	floppy	1	1	1	41	171.8	10.3	4000	176	89	75	483	58	0	1	0	0	0
352	78	0	1	150	53.7	1	1	1	0	0.6	0	0	1	1	1	#6	1	0	0	0	0	7	Rota+DES	2.13	48.58	0	1	0	1.5	1.25	2	floppy	1	1	1	60	173.2	12	8000	143	63	101	369	27	0	1	0	0	0
353	75	1	0	164.5	61.7	1	0	1	0	1.15	0	0	1	1	1	#5	1	0	0	0	0	8	Rota+POBAincludingDCB	4.45	11.83	0	0	0	1.5	2	2	floppy	1	1	1	102	160.4	11.3	2000	187	67	51	159	7	1	1	0	0	0
354	78	1	0	163.5	60.4	1	0	1	0	12.92	1	1	1	1	1	#11	2	0	0	0	0	7	Rota+DES	2.83	15.11	0	1	0	1.5	1.5	1	floppy	1	1	1	34	177	11.3	6000	141	72	74	226	15	0	1	0	0	0
355	76	1	0	156	54.7	1	0	1	1	1.1	0	0	1	0	1	#6	1	0	0	0	0	7	Rota+DES	2.1	29.93	0	0	0	1.5	1.5	1	floppy	1	1	1	48	177.3	12	5000	161	86	47	73	4	0	1	0	0	0
356	67	0	0	158.5	45.3	1	0	1	0	0.69	0	0	1	0	1	#1	3	0	0	0	0	7	Rota+DES	1.79	28.21	0	0	0	1.5	1.5	1	floppy→Support	3	1	0	226	170.1	14.1	10000	144	83	79	873	133	0	1	0	0	0
357	67	1	1	166	70	1	1	1	0	0.86	0	0	1	1	1	#6	1	0	0	0	0	7	Rota+DES	1.87	47.88	0	0	0	1.5	2	2	floppy→Support	3	1	0	295	179.8	12.8	12000	104	68	64	335	23	0	1	0	0	0
358	76	1	0	165	54.4	1	1	1	0	1.11	0	0	1	1	0	#6	1	0	0	0	0	7	Rota+DES	2.9	13.89	0	0	0	1.5	1.5	1	floppy	1	1	1	54	176.7	18	2000	157	65	53	109	1	0	1	0	0	0
359	54	1	0	176.8	105	1	1	1	0	12.48	1	1	1	0	1	#13	2	0	0	0	0	7	Rota+DES	2.26	24.9	0	0	0	1.5	1.5	1	floppy	1	1	1	102	178.3	17	4000	145	87	79	99	1	0	1	0	0	0
360	72	1	0	169.5	69.3	1	1	1	0	1.11	0	0	1	1	1	#6	1	0	0	0	0	7	Rota+DES	2.06	34.98	0	0	0	1.5	1.5	1	Support	2	0	0	34	175.7	11.3	6000	132	77	75	101	4	0	1	0	0	0
361	71	0	1	147	47.4	1	1	1	0	0.79	0	0	1	1	1	#6	1	0	0	0	0	7	Rota+DES	1.56	42.53	0	0	0	1.25	1.75	2	floppy	1	1	1	136	173.4	13.6	7000	136	70	86	87	9	0	1	0	0	0
362	82	0	1	153.5	52.9	1	0	1	0	0.77	0	0	1	1	1	#6	1	0	0	0	0	7	Rota+DES	1.74	29.7	0	0	0	1.5	1.5	1	floppy	1	1	1	59	179	14.8	6000	159	76	62	148	15	0	1	0	0	0
363	69	0	1	157	87	1	1	1		0.58	0	0	1	1	1	#1	3	0	0	0	0	7	Rota+DES	1.65	33.64	0	1	0	1.5	1.5	2	floppy→Support	3	1	0	320	180.3	16	7000	170	74	72	389	43	0	1	0	0	0
364	77	1	0	168	57	1	1	1	0	12.32	1	1	1	1	1	#2	3	0	0	0	0	7	Rota+DES	2.44	9.25	0	1	0	1.5	1.5	1	floppy	1	1	1	32	180.7	10.7	2000	143	64	73	64	10	0	1	0	0	0
365	69	0	0	157	80.6	1	1	1		0.58	0	0	1	1	1	#11	2	0	0	0	0	7	Rota+DES	1.87	6.93	0	0	0	1.5	1.5	1	floppy	1	1	1	79	177.7	13.2	4000	138	63	69	177	12	0	1	0	0	0
366	68	1	0	165.9	60	1	1	1	0	9.96	1	1	1	0	1	#11	2	0	0	0	0	7	Rota+DES	2.14	4.11	0	0	0	1.5	1.5	1	floppy	1	1	1	113	169.1	14.1	6000	165	75	93	153	6	0	0	0	0	0
367	88	0	0	138	33.3	1	0	1	0	1.61	0	0	1	1	0	#6	1	0	0	1	0	7	Rota+POBAincludingDCB	3.38	10.85	0	1	0	1.5	1.75	2	floppy	1	1	1	109	169.7	12.1	5000	136	68	73	260	12	0	1	0	0	0
368	69	1	0	165	62.9	1	1	1	0	0.72	0	0	1	1	1	#6	1	0	0	0	0	7	Rota+DES	2.63	5.8	0	0	0	1.5	1.5	1	floppy	1	1	1	67	177	13.4	6000	186	102	66	123	3	0	1	0	0	0
369	74	1	0	165	80.6	1	0	1	0	0.91	0	0	1	1	1	#7	1	0	0	0	0	7	Rota+POBAincludingDCB	1.74	40.86	0	0	0	1.5	1.25	2	floppy	1	1	1	136	183.1	13.6	5000	172	87	86	156	6	0	1	0	0	0
370	81	1	0	165	63	1	1	1	0	8.67	1	1	1	0	1	#5	1	0	0	1	0	7	Rota+DES	2.27	29.47	0	0	0	1.5	1.5	1	floppy	1	1	1	43	174.5	10.8	3000	126	48	58	53	35	0	1	0	0	0
371	66	1	0	174	67.4	1	1	1	1	1.85	0	0	1	0	1	#7	1	0	0	0	0	7	Rota+DES	2.39	14.17	0	0	0	1.5	1.5	1	floppy	1	1	1	42	178	10.5	4000	117	80	63	95	4	0	1	0	0	0
372	84	1	0	157	58.4	1	1	1	0	0.81	0	0	1	1	1	#5	1	0	0	1	0	7	Rota+DES	2.14	18.75	0	0	0	1.5	1.5	1	floppy	1	1	1	37	180.8	9.3	4000	154	69	56	45	3	0	1	0	0	0
373	82	0	0	149	46.9	1	0	1	0	0.64	0	0	1	1	1	#1	3	1	0	0	0	7	Rota+DES	2.57	6.43	0	0	0	1.5	1.5	1	Support	2	0	0	21	181	10.5	4000	180	79	66	56	3	0	1	0	0	0
374	70	1	0	157	47.8	1	1	1	0	3.6	1	1	1	0	0	#1	3	0	0	0	0	7	Rota+DES	2.99	37.64	0	0	0	1.5	1.5	1	Support	2	0	0	39	178.5	9.8	8000	132	61	79	50	1	0	1	0	0	0
375	64	1	0	172	75.8	1	0	1	0	14.23	1	1	1	1	1	#7	1	0	0	0	0	7	Rota+DES	2.95	23.46	0	0	0	1.5	1.5	1	floppy	1	1	1	37	179.3	9.3	3000	122	70	68	50	1	0	1	0	0	0
376	75	1	0	164	67.7	1	0	1	0	0.84	0	0	1	0	1	#6	1	0	0	0	0	7	Rota+DES	2.71	14.73	0	0	0	1.5	1.5	1	floppy	1	1	1	43	178.8	10.8	5000	210	111	60	133	3	0	1	0	0	0
377	65	0	0	145	33.4	1	0	1	0	7.17	1	1	1	0	1	#6	1	0	0	0	0	7	Rota+POBAincludingDCB	4.54	10.08	0	0	0	1.5	2	2	floppy	1	1	1	74	177	10.6	4000	159	66	63	55	6	0	1	0	0	0
378	86	0	1	152.5	56.8	1	1	1	0	0.68	0	0	1	1	1	#6	1	0	0	0	0	7	Rota+DES	1.84	32.24	0	1	0	1.5	1.5	1	floppy	1	1	1	47	182.3	15.7	4000	155	76	68	56	8	0	1	0	0	0
379	71	1	0	159	55.4	1	0	1	0	1.02	0	0	1	0	1	#6	1	0	0	1	0	7	Rota+DES	2.54	9.6	0	0	0	1.5	1.5	1	floppy	1	1	1	51	180.6	10.2	8000	155	79	91	73	1	0	1	0	0	0
380	89	1	0	159	75	1	1	1	1	1.48	0	0	1	0	1	#6	1	0	0	0	0	7	Rota+POBAincludingDCB	2.47	6.2	0	0	0	1.5	1.5	1	floppy	1	1	1	14	178	7	4000	148	81	56	59	1	1	1	0	0	0
381	70	0	0	158	57.8	1	1	1	0	0.56	0	0	1	0	0	#1	3	0	0	0	0	8	Rota+DES	1.69	29.2	0	1	1	1.5	2	2	floppy	1	1	1	118	177.1	11.8	13000	128	42	62	313	13	0	1	0	0	0
382	74	1	0	166.7	81	1	0	1	0	0.81	0	0	1	1	0	#1	3	1	0	0	0	7	Rota+DES	4.12	27	0	0	0	1.5	2	2	floppy	1	1	1	142	180.8	10.9	15000	170	82	95	120	13	1	1	0	0	0
383	71	1	0	159	55.4	1	0	1	0	1.02	0	0	1	0	1	#1	3	0	0	0	0	7	Rota+DES	2.96	22.54	0	0	0	1.5	1.5	2	floppy→Support	3	1	0	161	180.4	13.4	10000	138	71	82	65	1	0	1	0	0	0
384	87	1	0	152	52	1	0	0	0	0.74	0	0	0	1	0	#6	1	0	0	1	0	7	Rota+DES	2.08	66.95	0	0	0	1.5	1.5	1	floppy	1	1	1	21	179.5	10.5	3000	134	75	93	95	4	0	1	0	0	0
385	81	1	0	166.7	60.2	1	1	1	0	1.28	0	0	1	0	0	#6	1	0	0	1	0	7	Rota+DES	2.45	11.52	0	0	0	1.5	1.5	1	floppy	1	1	1	38	173.3	12.7	10000	125	60	95	51	1	0	1	0	0	0
386	71	1	1	157	47.8	1	1	1	0	2.57	1	1	1	0	1	#6	1	0	0	1	0	7	Rota+DES	1.8	53.25	0	0	0	1.5	1.75	2	floppy	1	1	1	142	176.9	10.9	7000	136	61	66	175	18	0	1	0	0	0
387	75	1	0	163	62.7	1	1	1	0	10.08	1	1	1	0	0	#6	1	0	0	0	0	8	Rota+DES	2.3	26.01	0	0	0	1.5	1.5	1	floppy	1	1	1	33	177.3	11	5000	171	81	70	87	3	0	1	0	0	0
388	82	0	0	144	52.3	1	1	1	0	0.65	0	0	1	0	1	#6	1	0	0	0	0	7	Rota+DES	1.54	45.76	0	0	0	1.25	1.25	1	floppy	1	1	1	69	180.3	11.5	8000	203	82	63	127	8	0	1	0	0	0
389	78	0	0	154	38.3	1	0	1	0	0.88	0	0	1	1	1	#5	1	0	0	0	1	7	Rota+DES	2.24	61.19	0	1	0	1.5	1.5	1	floppy	1	1	1	95	174.3	13.6	7000	145	78	85	75	5	0	1	0	0	0
390	74	1	0	156	54.8	1	1	1	0	6.94	1	1	1	1	1	#1	3	0	0	0	0	7	Rota+DES	2.72	13.96	0	0	0	1.5	1.5	1	floppy	1	1	1	128	174.7	12.8	4000	141	79	116	178	7	0	1	0	0	0
391	68	1	0	172	86	1	1	1	0	0.96	0	0	1	1	1	#6	1	0	0	0	0	7	Rota+DES	1.41	41.21	0	0	0	1.5	1.5	1	floppy	1	1	1	94	172.5	15.7	10000	121	85	81	221	16	0	1	0	0	0
392	84	1	0	159	66.3	1	1	1	1	1.54	0	0	1	1	0	#7	1	0	0	0	0	7	Rota+DES	1.98	24.51	0	0	0	1.5	1.5	1	floppy	1	1	1	63	169.8	12.6	4000	155	73	71	89	4	0	1	0	0	0
393	83	1	1	159	68.5	1	1	1	1	0.9	0	0	1	1	1	#1	3	1	0	0	0	8	Rota+POBAincludingDCB	1.71	15.69	0	0	0	1.5	2	2	Support	2	0	0	123	161.3	12.3	30000	203	92	73	320	45	1	1	0	0	0
394	64	1	0	172.5	81.8	1	0	1	0	0.94	0	0	1	1	1	#5	1	0	0	1	0	7	Rota+DES	2.63	12.58	0	0	0	1.5	1.75	2	floppy	1	1	1	87	177.9	8.7	5000	156	92	84	87	1	0	1	0	0	0
395	76	1	0	165.5	63	1	1	1	0	1	0	0	1	1	1	#1	3	0	0	0	0	7	Rota+POBAincludingDCB	2.62	39.07	0	0	0	1.5	1.5	1	Support	2	0	0	64	175.3	9.1	13000	171	69	64	120	7	1	1	0	0	0
396	83	1	0	168.5	51.3	1	0	1	0	1.47	0	0	1	1	0	#6	1	0	0	0	0	7	Rota+DES	2.64	9.73	0	0	0	1.5	1.5	1	floppy	1	1	1	57	180.4	11.4	3000	154	70	62	65	3	0	1	0	0	0
397	88	0	0	143	43.2	1	0	1	0	0.57	0	0	1	1	1	#7	1	0	0	0	0	7	Rota+DES	1.92	52.06	0	0	0	1.5	1.5	1	floppy	1	1	1	48	176.8	12	12000	207	84	59	160	14	0	1	0	0	0
398	75	1	0	153	46.8	1	1	1	1	0.71	0	0	1	0	0	#7	1	0	0	0	0	7	Rota+DES	1.92	25.28	0	0	0	1.5	1.5	1	floppy	1	1	1	50	178.3	12.5	6000	183	64	64	329	25	0	1	0	0	0
399	80	1	0	167	58.9	1	1	1	0	0.92	0	0	1	0	1	#7	1	0	0	0	0	7	Rota+DES	2.52	7.26	0	0	0	1.5	1.5	1	floppy	1	1	1	27	180.7	9	2000	172	73	58	90	4	0	1	0	0	0
400	71	1	0	167	59.5	1	1	0	1	8.98	1	1	0	0	0	#6	1	0	0	0	0	7	Rota+DES	1.8	49.46	0	0	0	1.5	1.5	1	floppy	1	1	1	91	173.1	11.4	15000	171	70	56	180	14	0	1	0	0	0
401	84	1	1	159	51.1	1	1	1	0	3.44	1	0	1	1	1	#1	3	0	0	0	0	7	Rota+DES	3.14	13.57	0	1	0	1.5	1.5	1	Support	2	0	0	78	178.3	13	15000	133	35	64	104	4	0	1	0	0	0
402	76	1	0	155	54.4	1	0	1	1	10.2	1	1	1	1	1	#6	1	0	0	1	0	7	Rota+DES	2.06	16.97	0	1	0	1.5	1.5	1	floppy	1	1	1	26	179.5	13	4000	156	71	90	731	102	0	1	0	0	0
403	69	1	1	172	61.8	1	1	1	0	0.81	0	0	1	1	1	#6	1	0	0	0	0	7	Rota+POBAincludingDCB	2.11	7.18	0	0	0	1.5	1.5	1	floppy	1	1	1	43	180.3	10.8	5000	149	73	70	71	1	0	1	0	0	0
404	44	0	1	163.6	80.5	1	1	1	0	9.64	1	1	1	0	0	#6	1	0	0	1	0	7	Rota+DES	2.82	33.21	0	0	0	1.5	1.5	1	floppy	1	1	1	43	172.5	10.8	6000	122	78	100	197	31	0	1	0	0	0
405	64	1	0	161.3	70.5	1	0	1	0	0.64	0	0	1	0	1	#6	1	0	0	0	0	7	Rota+DES	1.61	24.74	0	0	0	1.5	1.5	1	floppy	1	1	1	53	177.8	13.3	5000	139	85	69	151	13	0	1	0	0	0
406	81	1	0	152.2	55.7	1	1	1	0	8.31	1	1	1	1	1	#6	1	0	0	0	0	7	Rota+DES	2.63	19.01	0	0	0	1.5	1.5	1	Support	2	0	0	26	169.3	8.7	10000	175	80	61	93	15	0	1	0	0	0
407	62	0	0	161.1	52	1	1	1	0	0.81	0	0	1	1	1	#7	1	0	0	0	0	7	Rota+POBAincludingDCB	2.7	12.36	0	1	0	1.5	1.5	1	floppy	1	1	1	63	179	12.6	5000	151	67	67	67	3	0	1	0	0	0
408	70	0	0	158	49.2	1	1	1	0	0.67	0	0	1	0	1	#2	3	0	0	0	0	8	Rota+POBAincludingDCB	2.38	4.12	0	1	0	1.5	2	2	Support	2	0	0	72	166.8	15	4000	120	60	72	49	1	1	1	0	0	0
409	75	1	0	166	46.5	1	1	1	0	0.75	0	0	1	1	1	#6	1	0	0	0	0	7	Rota+DES	2.08	36.61	0	0	0	1.5	1.5	1	floppy	1	1	1	114	179.2	12.7	10000	202	79	63	122	14	0	1	0	0	0
410	83	1	0	159	66.7	1	1	1	1	1.08	0	0	1	1	0	#11	2	0	0	0	1	8	Rota+POBAincludingDCB	2.49	15.02	0	1	0	1.5	1.5	1	floppy	1	1	1	27	180.7	9	5000	196	82	70	748	115	1	1	0	0	0
411	73	1	0	173	66.8	0	1	1	0	4.82	1	1	1	0	0	#11	2	0	0	0	0	8	Rota+POBAincludingDCB	3.05	7.23	0	0	0	1.5	1.5	1	Support→Floppy	3	0	0	47	183.5	11.8	8000	119	61	71	32	3	1	1	0	0	0
412	70	0	0	158	48.3	1	1	1	0	0.67	0	0	1	0	1	#6	1	0	0	0	0	7	Rota+POBAincludingDCB	2.25	35.02	0	0	0	1.5	1.5	1	Support	2	0	0	50	175	12.5	10000	101	59	77	151	18	1	1	0	0	0
413	78	0	0	142	48.4	1	1	1	0	0.78	0	0	1	1	1	#1	3	0	0	0	0	7	Rota+DES	2.38	20.39	0	0	0	1.5	1.5	1	floppy	1	1	1	79	172.7	11.3	7000	123	57	57	99	7	0	1	0	0	0
414	58	1	0	172	82	1	0	1	0	0.98	0	0	1	1	1	#6	1	0	0	0	0	8	Rota+DES	1.78	28.68	1	0	0	1.5	1.5	1	floppy	1	1	1	101	173.5	12.6	9000	168	98	67	113	4	0	1	0	0	0
415	78	1	0	158.1	74.5	1	1	1	0	1.51	0	0	1	1	0	#1	3	0	0	0	0	7	Rota+DES	2.26	18.39	0	0	0	1.5	1.5	1	floppy	1	1	1	87	176.1	12.4	10000	179	81	70	98	5	0	1	0	0	0
416	49	0	0	162	89	1	1	1	0	12.75	1	1	1	1	1	#7	1	0	0	0	0	7	Rota+DES	1.93	14.71	0	1	0	1.5	1.5	1	floppy	1	1	1	85	173.3	12.1	15000	216	105	73	35	2	0	1	0	0	0
417	62	1	0	172	62.4	1	1	1	0	3.82	1	1	1	1	1	#7	1	0	0	0	0	7	Rota+DES	1.96	8.68	0	0	0	1.5	1.5	1	floppy	1	1	1	69	177.5	11.5	2000	141	76	97	46	2	0	1	0	0	0
418	67	1	0	161.2	64	1	0	1	0	0.77	0	0	1	1	1	#6	1	0	0	0	0	7	Rota+DES	2.65	16.36	0	0	0	1.5	2	2	floppy	1	1	1	82	168.8	10.3	13000	194	110	81	60	3	0	1	0	0	0
419	75	1	1	152	51.7	1	1	1	0	0.74	0	0	1	1	0	#5	1	0	0	1	0	7	Rota+DES	1.77	43.33	0	0	0	1.5	1.5	1	floppy	1	1	1	95	179.7	10.6	4000	156	69	73	107	4	0	1	0	0	0
420	80	0	0	152	56.9	1	0	1	0	0.71	0	0	1	0	0	#5	1	0	1	0	0	8	Rota+DES	3.33	9.84	0	0	0	1.5	1.5	1	floppy	1	1	1	20	180	10	2000	204	68	72	153	6	0	1	0	0	0
421	83	1	0	170	65.8	1	0	0	0	1.15	0	0	0	0	1	#7	1	0	0	0	0	7	Rota+DES	2.42	10.23	0	0	0	1.5	1.5	1	floppy	1	1	1	36	177	9	6000	194	90	72	55	4	0	1	0	0	0
422	60	1	0	167.6	114	1	1	1	1	0.71	0	0	1	1	1	#6	1	0	0	0	0	7	Rota+DES	2.16	11.67	0	0	0	1.5	1.5	1	floppy	1	1	1	38	176.7	12.7	5000	152	99	72	95	1	0	1	0	0	0
423	88	0	0	141	43.2	1	0	1	0	0.67	0	0	1	0	1	#11	2	0	0	0	0	6	Rota+DES	2.13	7.85	0	0	0	1.5	1.5	1	floppy	1	1	1	33	181	8.3	7000	137	77	97	50	6	0	1	0	0	0
424	67	1	1	175	82.8	1	0	1	0	1.03	0	0	1	1	1	#5	1	0	0	1	0	7	Rota+DES	2.36	51.85	0	0	0	1.5	1.5	1	floppy	1	1	1	27	178	9	5000	159	93	75	214	4	0	1	0	0	0
425	60	1	0	164	69	1	0	1	0	0.67	0	0	1	1	0	#5	1	0	0	1	0	7	Rota+DES	1.92	44.73	0	0	0	1.5	1.5	1	floppy	1	1	1	30	176.3	10	5000	119	74	77	285	24	0	1	0	0	0
426	80	0	0	151.7	42.4	1	0	0	0	0.58	0	0	0	0	0	#1	3	1	0	0	0	7	Rota+DES	2.59	3.63	0	0	0	1.5	1.5	1	floppy	1	1	1	11	179	11	5000	159	62	65	27	2	0	1	0	0	0
427	78	1	0	158.3	68.3	1	0	1	0	1.1	0	0	1	1	1	#6	1	0	0	0	0	7	Rota+DES	2.45	49.24	0	1	0	1.5	1.5	1	floppy	1	1	1	64	176.8	12.8	3000	167	73	52	34	4	0	1	0	0	0
428	75	1	0	165	50.6	1	0	1	0	7.34	1	1	1	0	1	#7	1	0	0	0	0	7	Rota+DES	2.03	61.22	0	0	0	1.5	1.5	1	Support	2	0	0	18	179.5	9	3000	190	87	71	131	3	0	1	0	0	0
429	74	1	0	156	66.1	1	0	1	0	7.63	1	1	1	1	1	#1	3	0	0	0	0	7	Rota+DES	2.05	51.35	0	0	0	1.5	1.5	1	Support	2	0	0	38	178.5	9.5	10000	173	85	77	358	36	0	1	0	0	0
430	82	1	0	157	45.7	1	1	1	0	9.03	1	1	1	1	1	#1	3	0	0	0	0	7	Rota+DES	3.6	9.74	0	1	0	1.5	1.5	1	floppy	1	1	1	25	179.3	6.3	4000	129	63	61	316	21	0	1	0	0	0
431	52	1	0	172	74.6	1	0	1	1	7.41	1	1	1	1	1	#7	1	0	0	0	0	7	Rota+DES	1.93	62.25	0	0	0	1.5	1.5	1	Support	2	0	0	111	172	11.1	10000	109	70	71	96	20	0	1	0	0	0
432	62	1	1	166.3	69.1	1	1	1	1	1.38	0	0	1	1	1	#7	1	0	0	0	0	7	Rota+DES	2.07	28.15	0	0	0	1.5	1.5	1	floppy	1	1	1	51	169	10.2	10000	173	83	57	123	7	0	1	0	0	0
433	76	1	1	178.2	68.5	1	1	1	0	3.92	1	0	1	0	1	#6	1	0	0	0	0	7	Rota+DES	2.57	19.23	0	1	0	1.5	1.5	1	Support	2	0	0	84	180	12	9000	131	81	78	162	14	0	1	0	0	0
434	89	1	0	159	46.8	1	0	1	0	6.93	1	1	1	0	1	#1	3	0	0	0	0	7	Rota+DES	2.81	6.45	0	0	0	1.5	1.5	1	Support	2	0	0	84	179.2	8.4	9000	152	68	65	27	7	0	1	0	0	0
435	79	0	0	147	51.5	1	0	1	0	0.55	0	0	1	1	1	#6	1	0	0	0	0	7	Rota+DES	1.98	42.06	0	0	0	1.5	1.5	1	floppy	1	1	1	29	178.7	9.7	6000	189	95	67	514	63	0	1	0	0	0
436	81	1	0	165	62.4	1	1	1	0	8.5	1	1	1	0	1	#1	3	1	0	0	0	8	Rota+POBAincludingDCB	2.61	7.28	0	0	0	1.5	2	2	Support	2	0	0	57	170.6	11.4	25000	134	57	80	55	37	1	1	0	0	0
437	82	0	0	164	54	1	1	1	0	5.45	1	1	1	1	1	#1	3	1	0	0	0	8	Rota+DES	2.77	24.95	0	0	0	1.5	1.5	1	floppy	1	1	1	34	177	11.3	7000	153	57	69	47	4	0	1	0	0	0
438	70	1	0	170	68.4	1	1	1	1	0.62	0	0	1	1	1	#6	1	0	0	1	0	7	Rota+DES	1.77	40.22	0	0	0	1.5	1.5	1	Support	2	0	0	74	175.3	9.3	7000	177	77	59	69	3	0	1	0	0	0
439	71	1	0	165	76.2	1	1	1	1	0.7	0	0	1	0	1	#1	3	1	0	0	0	7	Rota+DES	2.24	16.55	0	0	0	1.5	1.5	1	floppy	1	1	1	82	170.7	13.7	13000	166	85	73	67	3	0	1	0	0	0
440	79	0	0	148	45.9	1	1	1	1	0.43	0	0	1	1	0	#6	1	0	0	0	0	7	Rota+DES	1.85	28.2	0	0	0	1.5	1.5	1	Support→Floppy	3	0	0	111	175.9	15.9	5000	157	71	68	281	42	0	1	0	0	0
441	44	1	0	177	81.9	1	1	1	1	0.77	0	0	1	1	1	#6	1	0	0	0	0	7	Rota+DES	2.4	12.45	0	0	0	1.5	1.5	1	floppy	1	1	1	34	177	8.5	5000	121	85	54	78	4	0	1	0	0	0
442	68	1	0	173	59.9	1	0	1	0	9.16	1	1	1	1	1	#2	3	0	0	0	0	7	Rota+DES	2.97	23.97	0	0	0	1.5	1.5	1	floppy	1	1	1	57	176.6	11.4	10000	116	68	79	89	7	0	1	0	0	0
443	55	1	0	176.8	101.9	1	1	0	0	13.8	1	1	0	0	1	#13	2	0	0	0	0	7	Rota+DES	2.7	37.07	0	0	0	1.5	1.5	1	floppy	1	1	1	42	179.3	14	7000	154	91	83	150	6	0	1	0	0	0
444	72	1	0	166	56.3	1	1	1	1	0.86	0	0	1	1	1	#7	1	0	0	0	0	7	Rota+POBAincludingDCB	2.39	19.71	0	1	0	1.5	1.5	1	Support	2	0	0	61	177	15.3	10000	132	75	72	147	11	1	1	0	0	0
445	84	1	0	162.2	67.9	1	1	1	0	0.8	0	0	1	0	1	#6	1	0	0	0	0	7	Rota+DES	2.21	28.22	0	0	0	1.5	1.5	1	Support	2	0	0	63	176.4	12.6	9000	113	64	80	94	3	0	1	0	0	0
446	50	1	0	164	63.7	1	1	1	0	9.64	1	1	1	0	1	#6	1	0	0	0	0	7	Rota+DES	2.89	27.9	0	0	0	1.75	1.75	1	floppy	1	1	1	42	159.7	14	3000	161	100	69	67	2	0	1	0	0	0
447	63	1	0	161.4	70.4	1	0	1	0	0.66	0	0	1	1	1	#6	1	0	0	0	0	7	Rota+DES	1.71	45.01	0	0	0	1.5	1.5	1	Support	2	0	0	133	176.4	14.8	6000	128	85	70	189	11	0	1	0	0	0
448	72	1	0	166	54.1	1	1	1	1	0.86	0	0	1	1	1	#1	3	0	0	0	0	7	Rota+DES	3.85	21.03	0	0	0	1.5	1.5	1	floppy	1	1	1	35	177.7	11.7	5000	123	77	75	87	6	0	1	0	0	0
449	83	0	0	158.8	60.8	1	1	1	0	0.67	0	0	1	0	1	#7	1	0	0	0	0	7	Rota+DES	2.31	7.74	0	0	0	1.5	1.5	1	floppy	1	1	1	41	181	10.3	7000	176	80	55	62	1	0	1	0	0	0
450	66	0	0	153	52.2	1	1	1	0	1.38	0	0	1	1	1	#7	1	0	0	0	0	7	Rota+DES	1.69	32.78	0	0	0	1.5	1.5	1	floppy	1	1	1	85	174	9.4	6000	140	85	115	74	10	0	1	0	0	0
451	73	1	1	158	46.8	1	1	0	1	8.41	1	1	0	0	1	#6	1	0	0	0	0	7	Rota+DES	2.36	17.79	0	1	0	1.5	1.5	1	floppy	1	1	1	19	179	9.5	4000	123	59	91	32	1	0	1	0	0	0
452	78	1	0	164.5	67.6	1	0	1	0	0.72	0	0	1	0	1	#5	1	0	0	1	0	7	Rota+DES	1.77	40.02	0	0	0	1.25	1.75	2	floppy	1	1	1	150	178.1	10	9000	178	92	68	115	6	0	1	0	0	0
453	79	0	0	140	34.7	1	1	1	1	2.67	1	1	1	1	1	#6	1	0	0	0	0	7	Rota+DES	2.52	42.12	0	1	0	1.75	1.75	1	floppy	1	1	1	33	179.7	11	3000	155	61	81	112	22	0	1	0	0	0
454	78	1	0	167	73.1	1	0	1	0	1.14	0	0	1	1	1	#7	1	0	0	0	0	7	Rota+POBAincludingDCB	1.96	14.33	0	0	0	1.5	1.5	1	Support	2	0	0	27	181	9	8000	146	83	67	62	2	0	1	0	0	0
455	78	1	0	163.5	60.3	1	1	1	0	1.04	0	0	1	0	1	#6	1	0	0	0	0	7	Rota+DES	2.6	14.95	0	0	0	1.5	1.5	1	floppy	1	1	1	18	181	9	6000	148	61	61	136	1	0	1	0	0	0
456	88	1	1	155	61.1	1	0	1	0	0.69	0	0	1	1	1	#5	1	0	0	1	0	7	Rota+DES	1.82	20.64	0	1	0	1.5	1.5	1	floppy	1	1	1	52	175.8	10.4	6000	148	76	71	251	26	0	1	0	0	0
457	73	1	1	162	51.5	1	1	0	0	1.37	0	0	0	1	1	#6	1	0	0	0	0	8	Rota+DES	2.37	28.57	0	1	0	1.5	1.5	1	Support	2	0	0	54	191	10.8	4000	142	78	69	21	5	0	1	0	0	0
458	78	0	0	143	49.8	1	1	1	0	0.51	0	0	1	1	1	#1	3	1	0	0	0	7	Rota+DES	2.51	11.08	0	0	0	1.5	1.5	1	Support	2	0	0	47	172	7.8	20000	140	67	75	87	2	0	1	0	0	0
459	70	1	0	160	55	1	1	1	1	0.87	0	0	1	1	1	#7	1	0	0	0	0	7	Rota+POBAincludingDCB	2.64	7.2	0	0	0	1.5	2	2	floppy	1	1	1	75	163.4	9.4	9000	118	73	55	105	2	0	1	0	0	0
460	81	1	0	165	52.3	1	1	1	1	0.88	0	0	1	0	0	#5	1	0	0	0	0	7	Rota+DES	2.88	8.82	0	0	0	1.5	2	2	floppy	1	1	1	72	167.1	8	6000	154	81	58	36	1	0	1	0	0	0
461	78	1	0	164	65.7	1	0	1	0	0.72	0	0	1	0	1	#1	3	0	0	0	0	7	Rota+DES	2.71	27.42	0	0	0	1.5	1.5	1	floppy	1	1	1	31	176.7	10.3	10000	134	66	70	65	3	0	1	0	0	0
462	66	0	0	154	52.8	1	1	1	0	0.65	0	0	1	1	0	#6	1	0	0	0	0	7	Rota+DES	2.34	11.05	0	0	0	1.5	1.5	1	floppy	1	1	1	22	178.5	11	5000	177	91	69	67	1	0	1	0	0	0
463	72	1	1	152	71	1	1	0	0	7	1	1	0	1	0	#6	1	0	0	0	0	7	Rota+DES	1.88	47.69	0	1	0	1.5	1.25	2	floppy→Support	3	1	0	116	189	11.6	8000	138	53	82	459	97	0	1	0	0	0
464	71	1	0	159.5	66.5	1	0	1	0	1.5	0	0	1	0	1	#11	2	0	0	0	1	7	Rota+DES	3.29	16.03	0	0	0	1.5	1.25	2	floppy	1	1	1	176	176.1	19.6	3000	144	82	82	91	2	0	1	0	0	0
465	80	0	0	154	57.2	1	1	1	0	1.14	0	0	1	1	1	#6	1	0	0	0	0	7	Rota+DES	2.97	10.14	0	1	0	1.5	1.75	2	floppy	1	1	1	45	178	6.4	7000	156	84	76	98	38	0	1	0	0	0
466	73	1	0	160	56.9	1	1	1	0	0.9	0	0	1	1	1	#2	3	0	0	0	0	8	Rota+POBAincludingDCB	2.2	5.29	0	0	0	1.5	1.5	1	Support	2	0	0	32	175.5	8	6000	127	63	66	22	1	1	1	0	0	0
467	73	1	0	162	48	1	1	1	0	1.38	0	0	1	1	1	#11	2	0	0	0	0	7	Rota+DES	2.16	24.47	0	0	0	1.5	1.5	1	floppy	1	1	1	43	180.3	10.8	10000	147	76	60	36	5	0	1	0	0	0
468	77	1	0	170	71.9	1	1	1	0	9.56	1	1	1	0	1	#5	1	0	1	0	0	7	Rota+DES	4.09	11.59	0	0	0	1.5	2	2	floppy	1	1	1	70	168.5	8.8	6000	152	78	74	81	7	1	1	0	0	0
469	72	1	0	165	57.2	1	1	1	1	6.81	1	1	1	0	1	#1	3	0	0	0	0	8	Rota+DES	2	46.57	1	0	0	1.5	1.5	1	floppy	1	1	1	42	180.3	10.5	9000	191	84	57	57	4	0	1	0	0	0
470	64	1	0	165.3	89.7	1	0	1	1	5.04	1	1	1	0	1	#6	1	0	0	0	0	7	Rota+DES	2.58	8.79	0	0	0	1.5	1.5	1	floppy	1	1	1	62	176.5	10.3	6000	157	85	56	42	4	0	1	0	0	0
471	69	1	0	167.2	79.7	1	1	1	1	0.74	0	0	1	1	0	#1	3	0	0	0	0	7	Rota+POBAincludingDCB	2.57	10.29	0	0	0	1.5	1.5	1	floppy	1	1	1	74	168.3	8.2	14000	130	76	93	78	1	0	1	0	0	0
472	77	0	1	153	38.4	1	1	1	1	0.66	0	0	1	1	0	#7	1	0	0	0	0	7	Rota+DES	2.65	17.79	0	0	0	1.5	1.5	2	Support	2	0	0	144	173.9	10.3	15000	138	65	79	324	31	0	1	0	0	0
473	76	1	0	168.8	66.4	1	0	1	0	8.6	1	1	1	0	1	#11	2	0	0	0	0	7	Rota+DES	3.1	13.28	0	0	0	1.5	1.5	2	floppy	1	1	1	149	178.9	10.6	8000	96	79	138	184	6	0	1	0	0	0
474	68	0	0	149	50.8	1	0	1	0	0.71	0	0	1	1	1	#6	1	0	0	0	0	6	Rota+DES	2.08	13.71	0	0	0	1.5	1.5	1	floppy→Support	3	1	0	117	186.3	13	3000	157	88	92	43	6	0	1	0	0	0
475	68	0	0	149	50.8	1	0	1	0	0.71	0	0	1	1	1	#11	2	0	0	0	0	7	Rota+DES	2	15.39	0	0	0	1.5	1.25	2	floppy	1	1	1	124	182.6	13.8	10000	132	69	85	62	5	0	1	0	0	0
476	47	1	0	172	81.6	1	1	1	1	9.9	1	1	1	1	1	#6	1	0	0	0	0	7	Rota+DES	2.9	17.67	0	1	0	1.5	1.5	1	floppy	1	1	1	51	175.3	12.8	9000	185	100	89	206	12	0	1	0	0	0
477	62	1	0	166.1	61.3	1	1	1	1	0.62	0	0	1	0	0	#6	1	0	0	0	0	7	Rota+DES	3.14	14.88	0	0	0	1.5	1.5	1	floppy	1	1	1	25	175.3	8.3	2000	150	89	74	67	5	0	1	0	0	0
478	70	1	0	175.1	71.1	1	0	1	0	15.72	1	1	1	1	1	#7	1	0	0	0	0	6	Rota+DES	2.63	10.16	0	0	0	1.5	1.5	1	floppy	1	1	1	32	176	10.7	9000	189	77	53	156	4	0	1	0	0	0
479	58	1	1	167	88.8	1	0	1	1	6.71	1	1	1	0	1	#7	1	0	0	0	0	7	Rota+DES	2.56	12.52	0	0	0	1.5	1.5	1	Support	2	0	0	52	176.4	10.4	3000	175	92	71	115	9	0	1	0	0	0
480	76	0	0	152	51.4	1	0	1	0	0.55	0	0	1	0	1	#6	1	0	0	0	0	7	Rota+DES	2.24	10.74	0	0	0	1.5	1.5	1	floppy	1	1	1	57	173.8	11.4	2000	138	73	51	74	7	0	1	0	0	0
481	79	1	0	156	45.5	1	0	1	0	5.83	1	1	1	0	1	#7	1	0	0	0	0	7	Rota+DES	2.17	27.78	0	0	0	1.5	1.25	2	floppy	1	1	1	49	179.7	8.2	6000	135	56	76	257	14	0	1	0	0	0
482	76	1	0	169.5	63.3	1	0	1	0	7.41	1	1	1	1	1	#6	1	0	0	0	0	7	Rota+DES	2.14	27.15	0	0	0	1.5	1.5	1	Support	2	0	0	66	176.5	11	12000	177	100	78	103	6	0	1	0	0	0
483	76	0	0	154.2	42.9	1	1	0	0	0.46	0	0	0	1	0	#6	1	0	0	0	0	7	Rota+DES	1.84	30.04	0	0	0	1.5	1.25	2	floppy	1	1	1	112	176.1	12.4	6000	160	80	77	156	25	0	1	0	0	0
484	81	1	0	171	53.2	1	1	1	0	0.71	0	0	1	0	1	#5	1	0	0	1	0	7	Rota+DES	2.74	8.75	0	0	0	1.5	2	2	floppy	1	1	1	73	168.7	8.1	14000	161	73	66	110	3	0	1	0	0	0
485	74	1	0	163	59.9	1	1	1	0	5.28	1	1	1	0	1	#7	1	0	0	0	0	7	Rota+DES	2.32	14.82	0	0	0	1.5	1.5	1	floppy	1	1	1	84	171	10.5	7000	172	70	69	36	1	0	1	0	0	0
486	73	1	0	157.6	45.4	1	1	1	0	6.52	1	1	1	0	1	#1	3	0	0	0	0	7	Rota+DES	2.14	28.5	0	0	0	1.5	1.5	1	floppy	1	1	1	50	171	10	16000	178	86	82	36	6	0	1	0	0	0
487	79	1	0	160	67.8	1	0	1	0	0.99	0	0	0	1	0	#1	3	0	0	0	0	7	Rota+POBAincludingDCB	3.66	10.54	0	0	0	1.5	1.5	1	floppy	1	1	1	48	178.6	9.6	6000	116	67	60	56	4	0	1	0	0	0
488	76	1	0	171	80	1	0	1	0	0.79	0	0	1	1	1	#6	1	0	0	1	0	7	Rota+DES	3.1	33.48	0	0	0	1.5	2	2	floppy	1	1	1	68	168	9.7	13000	142	81	79	44	3	0	1	0	0	0
489	79	1	0	157	83	1	0	1	0	0.68	0	0	0	1	0	#2	3	0	0	0	0	6	Rota+DES	3.42	9.26	0	0	0	1.5	1.5	1	floppy	1	1	1	55	172	7.9	5000	151	87	72	183	13	0	1	0	0	0
490	76	1	0	167	63.7	1	0	1	0	0.77	0	0	1	1	1	#6	1	0	0	0	0	7	Rota+DES	2.73	7.07	0	0	0	1.75	1.75	1	floppy	1	1	1	88	173.1	11	6000	149	75	68	68	2	0	1	0	0	0
491	81	1	1	150.6	58.9	1	1	1	0	1.29	0	0	1	1	1	#6	1	0	0	0	0	7	Rota+DES	1.6	55.72	0	0	0	1.25	1.25	1	Support	2	0	0	14	176	7	10000	161	62	59	78	4	0	1	0	0	0
492	70	1	0	168.1	64.9	1	1	1	0	0.68	0	0	1	1	1	#3	3	0	0	0	0	7	Rota+DES	2.83	6.74	0	0	0	1.5	1.5	1	floppy	1	1	1	26	175.3	8.7	4000	125	77	67	141	8	0	1	0	0	0
493	72	1	0	169	71.2	1	1	1	0	8.03	1	1	1	1	1	#6	1	0	0	0	0	7	Rota+DES	2	30.49	0	1	0	1.5	1.25	2	Support	2	0	0	208	178.8	12.2	18000	156	84	94	392	27	0	1	0	0	0
494	80	0	0	155	60.7	1	0	1	0	0.62	0	0	1	1	1	#6	1	0	0	0	0	7	Rota+DES	1.7	37.78	0	0	0	1.5	1.5	1	floppy	1	1	1	102	178	11.3	9000	176	67	49	98	4	0	1	0	0	0
495	81	0	1	157	61.1	1	0	1	0	0.83	0	0	1	1	1	#6	1	0	0	0	0	7	Rota+DES	1.97	64.67	0	0	0	1.5	1.5	1	floppy	1	1	1	102	183.2	11.3	9000	198	104	86	43	11	0	1	0	0	0
496	76	1	1	176	63.6	1	1	1	0	4.59	1	0	1	0	1	#1	3	0	0	0	0	7	Rota+DES	1.67	69.75	1	0	0	1.5	1.5	1	Support	2	0	0	83	174.6	10.4	12000	171	83	68	66	3	1	1	0	0	0
497	78	1	0	162	63.2	1	1	1	0	7.33	1	1	1	0	1	#1	3	0	0	0	0	7	Rota+DES	1.9	64.85	0	0	0	1.5	1.5	1	floppy	1	1	1	27	179.3	9	7000	150	59	56	187	17	0	1	0	0	0
498	80	1	0	170.2	73	1	1	1	0	1.07	0	0	1	1	1	#6	1	0	0	0	0	7	Rota+POBAincludingDCB	1.84	36.77	0	1	0	1.5	2	2	floppy	1	1	1	78	166.4	7.8	20000	166	67	60	133	4	0	1	0	0	0
499	60	1	0	178	60	1	1	1	1	9.94	1	1	1	1	1	#7	1	0	0	0	0	7	Rota+DES	2.13	19.1	0	1	0	1.5	1.5	1	floppy	1	1	1	61	176.8	10.2	4000	170	72	57	93	2	0	1	0	0	0
500	78	1	0	152	52	1	0	0	0	6.06	1	1	0	1	1	#7	1	0	0	0	0	7	Rota+DES	2.99	11.17	0	0	0	1.5	1.5	1	Support	2	0	0	17	177	8.5	7000	169	77	63	44	2	0	1	0	0	0
501	78	1	0	146	63	1	1	1	0	0.99	0	0	1	1	1	#1	3	1	0	0	0	8	Rota+DES	2.65	5.24	0	0	0	1.5	1.5	1	floppy	1	1	1	28	175.3	9.3	10000	122	57	78	129	1	0	1	0	0	0
502	82	1	0	158	65	1	1	1	0	7.64	1	1	1	1	1	#11	2	0	0	0	1	7	Rota+DES	3.45	9.6	0	1	0	1.5	1.5	1	floppy	1	1	1	54	173.3	6.8	12000	214	97	60	87	5	0	1	0	0	0
503	72	1	0	151.5	45.6	1	0	1	0	8.98	1	1	1	1	1	#11	2	0	0	0	0	7	Rota+DES	1.99	21.43	0	1	0	1.5	1.25	2	floppy	1	1	1	155	173.9	11.9	6000	188	76	66	333	53	0	1	0	0	0
504	72	0	0	154.5	39.8	1	1	1	0	0.46	0	0	1	0	1	#6	1	0	0	0	0	7	Rota+DES	1.91	14.29	0	0	0	1.5	1.5	1	floppy	1	1	1	43	173	10.8	7000	164	72	59	30	1	0	1	0	0	0
505	82	1	0	166	59.7	1	1	1	0	7.27	1	1	1	0	1	#1	3	1	0	0	0	8	Rota+DES	3.21	9.56	0	0	0	1.5	2	2	Support	2	0	0	127	167.1	9.1	10000	174	72	59	82	27	1	1	0	0	0
506	85	0	0	151	51	1	1	1	0	5.6	1	1	0	1	1	#5	1	0	0	1	0	7	Rota+DES	1.45	53.9	0	0	0	1.5	1.5	1	floppy	1	1	1	75	171.4	6.8	5000	201	86	71	40	2	0	1	0	0	0
507	78	1	0	169	73.3	1	1	1	0	8.1	1	1	1	1	1	#1	3	0	0	0	0	7	Rota+POBAincludingDCB	2.75	29.62	0	0	0	1.5	1.75	2	floppy	1	1	1	71	176.8	5.9	4000	148	74	59	96	6	1	1	0	0	0
508	79	1	0	167.6	62	1	0	1	0	1.08	0	0	1	0	1	#5	1	0	0	0	0	7	Rota+POBAincludingDCB	3.74	14.19	0	1	0	1.5	1.5	1	Support	2	0	0	62	154.1	6.9	5000	127	90	82	17	3	0	1	0	0	0
509	78	1	0	161	70.2	1	0	1	0	0.7	0	0	1	1	1	#7	1	0	0	0	0	7	Rota+DES	2.14	30.19	0	1	0	1.5	1.5	1	floppy	1	1	1	44	175.4	8.8	6000	131	70	58	66	5	0	1	0	0	0
510	74	1	1	161	63	1	1	1	0	1.25	0	0	1	1	1	#6	1	0	0	0	0	7	Rota+DES	2.05	7.95	0	0	0	1.5	1.5	1	floppy	1	1	1	50	176.4	10	6000	169	78	53	94	4	0	1	0	0	0
511	72	1	0	166	61.5	1	1	0	0	0.82	0	0	0	1	1	#6	1	0	0	0	0	7	Rota+DES	2.35	29.42	0	0	0	1.5	1.5	1	Support	2	0	0	115	176.8	11.5	4000	170	77	66	73	2	0	1	0	0	0
512	77	0	0	148	43.4	1	1	1	0	1.38	0	0	1	1	1	#6	1	0	0	0	0	7	Rota+DES	2.24	26.86	0	0	0	1.5	1.5	1	floppy	1	1	1	33	180.3	11	3000	142	61	63	95	5	0	1	0	0	0
513	87	1	0	155	61.4	1	1	1	0	0.72	0	0	1	1	1	#7	1	0	0	0	0	7	Rota+DES	2.45	9.62	0	0	0	1.5	1.5	1	floppy	1	1	1	45	171.3	11.3	7000	152	68	73	284	8	0	1	0	0	0
[truncated: 17 more columns]
